# Supplementary material for: Downregulation of exosomal CLEC3B in hepatocellular carcinoma promotes metastasis and angiogenesis via AMPK and VEGF signals
Source: Cell Commun Signal. 2019 Sep 2;17:113. doi: 10.1186/s12964-019-0423-6 (PMC6721425; doi:10.1186/s12964-019-0423-6)
Supplement: Supplementary file 10 — Table S3. Genes correlated to CLEC3B in TCGA database. (XLSX 1010 kb) [file 12964_2019_423_MOESM10_ESM.xlsx]

## Sheet: table 1——CLEC3B correlative gen
Additional file 10: Table S3. CLEC3B correlated genes
Correlated Gene	Cytoband	Pearson's Correlation	Spearman's Correlation
RAMP3	7p13	0.46347	0.856806
CCL14	17q12	0.831536	0.834069
USHBP1	19p13.11	0.488091	0.799895
FXYD6	11q23.3	0.566531	0.798148
PDE2A	11q13.4	0.537189	0.790933
ENG	9q34.11	0.597517	0.783109
KANK3	19p13.2	0.568076	0.7787
CCM2L	20q11.21	0.576027	0.775167
EMCN	4q24	0.422793	0.771714
CLEC14A	14q21.1	0.330363	0.767919
GJA4	1p34.3	0.362728	0.751656
FAM167B	1p35.2	0.596359	0.748935
SRL	16p13.3	0.316246	0.737393
TMEM88	17p13.1	0.618606	0.730175
ADCY4	14q12	0.497599	0.729886
RAMP2	17q21.2	0.677586	0.725778
CYYR1	21q21.3	0.320877	0.723789
SLCO2A1	3q22.1-q22.2	0.392524	0.72066
ROBO4	11q24.2	0.585224	0.719593
FAM110D	1p36.11	0.330805	0.71318
GNG11	7q21.3	0.789061	0.712732
DNASE1L3	3p14.3	0.384549	0.71193
MYCT1	6q25.2	0.312058	0.710837
LMO2	11p13	0.367148	0.710072
JAM2	21q21.3	0.246093	0.706255
APLNR	11q12.1	0.342198	0.705005
TAL1	1p33	0.518869	0.703114
EXOC3L2	19q13.32	0.505371	0.702908
ARHGEF15	17p13.1	0.467675	0.702414
TIE1	1p34.2	0.404113	0.697443
MMRN2	10q23.2	0.311577	0.692458
LRRC70	5q12.1	0.494101	0.690693
LDB2	4p15.32	0.449243	0.689794
ECSCR	5q31.2	0.341344	0.685471
FBLN5	14q32.12	0.395679	0.684549
TBXA2R	19p13.3	0.551941	0.678524
PLA2G5	1p36.13	0.246057	0.676732
TEK	9p21.2	0.243018	0.671737
PLAC9	10q22.3	0.885064	0.670305
PLVAP	19p13.11	0.746098	0.668644
EXOC3L1	16q22.1	0.45494	0.667299
NOVA2	19q13.32	0.772501	0.666746
SOX17	8q11.23	0.311928	0.663795
FLT4	5q35.3	0.427146	0.66379
GPR182	12q13.3	0.256797	0.657216
FBLN2	3p25.1	0.851625	0.656725
ERG	21q22.2	0.308246	0.655328
HSPA12B	20p13	0.348543	0.654087
IGFBP7	4q12	0.768931	0.653719
PPP1R14A	19q13.2	0.811094	0.653615
INMT	7p14.3	0.489751	0.651721
TMEM204	16p13.3	0.300666	0.650266
ANLN	7p14.2	-0.24791	-0.649917
CLDN5	22q11.21	0.17595	0.643997
C7	5p13.1	0.259502	0.642673
BMX	Xp22.2	0.213054	0.641149
GIMAP8	7q36.1	0.359089	0.638612
ZNF521	18q11.2	0.274474	0.636684
GIMAP1	7q36.1	0.318485	0.635666
PCDH12	5q31.3	0.425885	0.635196
HPX	11p15.4	0.208468	0.63508
GIPC3	19p13.3	0.288791	0.632712
DHH	12q13.12	0.205246	0.632497
SPATS2	12q13.12	-0.256558	-0.630027
RAPGEF3	12q13.11	0.544512	0.629727
ST6GALNAC3	1p31.1	0.185882	0.626237
NPR1	1q21.3	0.345268	0.624441
PDZD4	Xq28	0.723583	0.624426
GGT5	22q11.23	0.782771	0.624353
GALNT16	14q24.1	0.617504	0.622937
BUB1B	15q15.1	-0.247255	-0.621997
CAPN11	6p21.1	0.394203	0.621829
ESAM	11q24.2	0.345901	0.621345
BUB1	2q13	-0.263336	-0.618095
RGCC	13q14.11	0.333047	0.617793
ERCC6L	Xq13.1	-0.244903	-0.617732
OGN	9q22.31	0.317784	0.617669
QRFPR	4q27	0.0764137	0.616601
SH2D3C	9q34.11	0.554064	0.61593
GPSM2	1p13.3	-0.224974	-0.614593
CASQ2	1p13.1	0.86071	0.614258
CDCA8	1p34.3	-0.253283	-0.613886
CKAP2L	2q14.1	-0.258205	-0.613333
RACGAP1	12q13.12	-0.263289	-0.613103
KIF18A	11p14.1	-0.222178	-0.612591
KRT27	17q21.2	0.20717	0.612591
CD34	1q32.2	0.300943	0.610638
TOP2A	17q21.2	-0.248398	-0.61013
NPDC1	9q34.3	0.618854	0.609669
AVPR2	Xq28	0.442198	0.608811
COX7A1	19q13.12	0.877625	0.607258
XRCC2	7q36.1	-0.251293	-0.606202
KIF4A	Xq13.1	-0.236772	-0.605932
TAGLN	11q23.3	0.578926	0.605051
NTF3	12p13.31	0.546131	0.603757
GNA14	9q21.2	0.418327	0.603387
MELK	9p13.2	-0.254401	-0.602312
TCF21	6q23.2	0.610632	0.601491
KIF23	15q23	-0.220566	-0.600423
SGO2	2q33.1	-0.235534	-0.600294
C3ORF36	3q22.1	0.59918	0.599622
KIF11	10q23.33	-0.231708	-0.598865
TPX2	20q11.21	-0.254944	-0.598786
PRC1	15q26.1	-0.254259	-0.598612
SGO1	3p24.3	-0.248907	-0.597817
EFCC1	3q21.3	0.6165	0.597624
KIF2C	1p34.1	-0.221058	-0.596397
STIL	1p33	-0.232292	-0.596334
RASIP1	19q13.33	0.413786	0.596088
TNXB	6p21.33-p21.32	0.355241	0.596052
FAM107A	3p14.3-p14.2	0.233389	0.595661
KIF20A	5q31.2	-0.24197	-0.594622
CENPF	1q41	-0.250503	-0.594427
CCDC184	12q13.11	0.215817	0.594117
TSPAN18	11p11.2	0.383148	0.59408
DEPDC1	1p31.3	-0.228118	-0.593245
FANCD2	3p25.3	-0.248774	-0.593211
GINS1	20p11.21	-0.2522	-0.591937
TRIP13	5p15.33	-0.20172	-0.59182
PTH1R	3p21.31	0.18512	0.591727
ECT2	3q26.31	-0.249174	-0.589338
OMD	9q22.31	0.19833	0.588504
CENPE	4q24	-0.23492	-0.588246
KIF18B	17q21.31	-0.237591	-0.588204
KIF15	3p21.31	-0.235349	-0.587194
SELP	1q24.2	0.190211	0.586618
NCAPG	4p15.31	-0.251132	-0.58658
GJA5	1q21.2	0.20169	0.585697
HJURP	2q37.1	-0.239876	-0.585678
NDUFAF1	15q15.1	0.223536	0.585423
SOX18	20q13.33	0.347491	0.584758
MSH2	2p21-p16.3	-0.280089	-0.584271
NCAPH	2q11.2	-0.240982	-0.583531
KLF2	19p13.11	0.470031	0.583427
TTK	6q14.1	-0.242155	-0.582125
MCM8	20p12.3	-0.249762	-0.581956
POLQ	3q13.33	-0.23397	-0.581705
GRAP	17p11.2	0.4343	0.581502
NUF2	1q23.3	-0.237722	-0.580924
KNTC1	12q24.31	-0.231404	-0.580433
ARHGAP11A	15q13.3	-0.246281	-0.580377
MCM10	10p13	-0.216927	-0.580249
KIFC1	6p21.32	-0.247199	-0.579519
LTC4S	5q35.3	0.42135	0.579029
AQP1	7p14.3	0.00969416	0.578138
ID3	1p36.12	0.331119	0.57764
STEAP4	7q21.12	0.286154	0.577555
NEK2	1q32.3	-0.256578	-0.577272
PTPRB	12q15	0.20973	0.576894
MYO19	17q12	-0.275738	-0.575894
KIF26A	14q32.33	0.126213	0.575419
FOXM1	12p13.33	-0.238798	-0.575041
E2F7	12q21.2	-0.188977	-0.574758
BCL6B	17p13.1	0.404228	0.574457
LRRC32	11q13.5	0.760023	0.573877
CIP2A	3q13.13	-0.225132	-0.573632
CENPA	2p23.3	-0.218139	-0.573423
GTSE1	22q13.31	-0.220046	-0.573275
VEGFC	4q34.3	0.358298	0.573161
CRHBP	5q13.3	0.147496	0.573125
DOK5	20q13.2	0.494026	0.572728
ATAD5	17q11.2	-0.229226	-0.571697
CDK1	10q21.2	-0.241265	-0.571303
PLK1	16p12.2	-0.243754	-0.57117
CENPK	5q12.3	-0.243952	-0.570884
MKI67	10q26.2	-0.214568	-0.569944
CRIP2	14q32.33	0.371513	0.569388
LIMS2	2q14.3	0.548828	0.569184
RAD51AP1	12p13.32	-0.242078	-0.568552
ACTA2	10q23.31	0.708758	0.567996
TMEM255B	13q34	0.463413	0.56781
TICRR	15q26.1	-0.234445	-0.567573
CENPI	Xq22.1	-0.200728	-0.566373
FCN3	1p36.11	0.162019	0.566365
COLEC10	8q24.12	0.155962	0.566239
PECAM1	17q23.3	0.426165	0.565853
FAM72D	1q21.1	-0.233023	-0.565788
MTMR9LP	1p35.2	0.362275	0.565772
MFRP	11q23.3	0.886779	0.564762
DLGAP5	14q22.3	-0.220797	-0.564146
DEPDC1B	5q12.1	-0.176481	-0.563679
CDH5	16q21	0.319466	0.563644
EZH2	7q36.1	-0.25528	-0.562734
CBX1	17q21.32	-0.235825	-0.561638
NGFR	17q21.33	0.192352	0.560672
THBD	20p11.21	0.238932	0.559711
C2ORF40	2q12.2	0.539229	0.559683
PARPBP	12q23.2	-0.244889	-0.559449
EXO1	1q43	-0.24534	-0.558936
GPM6A	4q34.2	0.16107	0.558488
CEP55	10q23.33	-0.175399	-0.557875
CNRIP1	2p14	0.543561	0.557021
FAM72B	1p11.2	-0.222345	-0.556523
MCM6	2q21.3	-0.224228	-0.555727
CCNB1	5q13.2	-0.237146	-0.555454
GALNT15	3p25.1	0.244158	0.555055
RAD54L	1p34.1	-0.198682	-0.553805
NCAPD2	12p13.31	-0.216987	-0.553636
C11ORF96	11p11.2	0.342838	0.55362
DTL	1q32.3	-0.221462	-0.55336
PGM5	9q21.11	0.0631293	0.553327
IL33	9p24.1	0.167097	0.552585
NEIL3	4q34.3	-0.191936	-0.552533
ARHGEF39	9p13.3	-0.198941	-0.551893
ACAT1	11q22.3	0.164893	0.55167
WDHD1	14q22.2-q22.3	-0.216263	-0.551554
SASS6	1p21.2	-0.222589	-0.551235
GRASP	12q13.13	0.437346	0.551182
SPDL1	5q35.1	-0.249068	-0.551111
FABP4	8q21.13	0.727031	0.550968
MCM2	3q21.3	-0.230464	-0.550869
HMMR	5q34	-0.250893	-0.550541
ZWINT	10q21.1	-0.242102	-0.550535
DBF4B	17q21.31|17q21	-0.214737	-0.5504
CHEK1	11q24.2	-0.213839	-0.55008
SKA1	18q21.1	-0.198384	-0.549152
CIT	12q24.23	-0.236841	-0.547447
CDC6	17q21.2	-0.224925	-0.546691
ACKR1	1q23.2	0.178145	0.546573
NSD2	4p16.3	-0.255226	-0.546414
SYNPO2	4q26	0.718168	0.546042
PYGM	11q13.1	0.878159	0.545677
BRCA1	17q21.31	-0.244037	-0.545286
LAMC3	9q34.12	0.191555	0.544981
CDC20	1p34.2	-0.189592	-0.544835
MYBL2	20q13.12	-0.193111	-0.544572
CCNF	16p13.3	-0.244989	-0.544435
ELN	7q11.23	0.295199	0.544355
CDCA2	8p21.2	-0.209434	-0.543947
CCDC3	10p13	0.383645	0.54375
CLSPN	1p34.3	-0.201253	-0.543084
SPC25	2q24.3	-0.240166	-0.543014
WFDC1	16q24.1	0.241117	0.542806
KPNB1	17q21.32	-0.262078	-0.542703
SOCS2	12q22	0.127011	0.542447
DCN	12q21.33	0.216485	0.542321
FGD5	3p25.1	0.201088	0.541738
KDR	4q12	0.198164	0.541601
GIMAP7	7q36.1	0.190733	0.539624
NUP107	12q15	-0.260291	-0.539141
ORC1	1p32.3	-0.214111	-0.538262
KIF14	1q32.1	-0.226176	-0.538235
CKAP5	11p11.2	-0.253028	-0.537452
PRR11	17q22	-0.208217	-0.537305
SMARCC1	3p21.31	-0.290117	-0.537132
ORC6	16q11.2	-0.163012	-0.536985
MFAP4	17p11.2	0.160709	0.536686
NRN1	6p25.1	0.0765747	0.535609
CDC42EP5	19q13.42	0.455724	0.535522
ADRA2B	2q11.2	0.169415	0.535373
MAD2L1	4q27	-0.227332	-0.535314
LINC00924	15q26.2	0.374764	0.535302
NDC80	18p11.32	-0.232945	-0.535102
NOTCH4	6p21.32	0.362814	0.534293
SKA3	13q12.11	-0.235761	-0.534269
TRIM45	1p13.1	-0.0310661	-0.534165
LMNB1	5q23.2	-0.256081	-0.534047
SEMA3G	3p21.1	0.175196	0.533586
PCLAF	15q22.31	-0.227645	-0.533453
CCNA2	4q27	-0.0986298	-0.533073
SGCA	17q21.33	0.306162	0.53235
PDZRN4	12q12	0.101467	0.532305
PNMA8B	19q13.32	0.464848	0.531951
RRM2	2p25.1	-0.23316	-0.531828
ADAM33	20p13	0.0537716	0.531783
CDT1	16q24.3	-0.174923	-0.531479
NUSAP1	15q15.1	-0.250488	-0.53128
RIDA	8q22.2	0.181978	0.530889
EFEMP1	2p16.1	0.405946	0.530391
SCARF1	17p13.3	0.254457	0.530358
SHISA3	4p13	0.18371	0.530285
CDCA5	11q13.1	-0.205928	-0.529979
CCNB2	15q22.2	-0.234617	-0.529757
TCF15	20p13	0.637593	0.529556
ARHGAP6	Xp22.2	0.317298	0.529399
UBE2O	17q25.1	-0.263715	-0.529306
CALCRL	2q32.1	0.160978	0.529093
HASPIN	17p13.2	-0.219514	-0.52897
HSPB2	11q23.1	0.905507	0.528951
EGFL7	9q34.3	0.44584	0.528866
PTGIR	19q13.32	0.537505	0.528486
KIAA1211L	2q11.2	0.261582	0.528024
TROAP	12q13.12	-0.216141	-0.527716
XPO5	6p21.1	-0.254588	-0.527386
NGF	1p13.2	0.481001	0.527225
E2F8	11p15.1	-0.218404	-0.527
CENPH	5q13.2	-0.182967	-0.526594
SPC24	19p13.2	-0.205866	-0.525972
ECHS1	10q26.3	0.185396	0.525856
ACVRL1	12q13.13	0.413843	0.525367
MYH11	16p13.11	0.163637	0.525286
PTPRN2	7q36.3	0.06185	0.524581
FBXO43	8q22.2	-0.222686	-0.524257
DPT	1q24.2	0.188055	0.524242
NAA40	11q13.1	-0.226093	-0.52387
FAM72A	1q32.1	-0.217064	-0.523238
MCM3	6p12.2	-0.236159	-0.522464
MSH5	6p21.33	-0.230859	-0.521551
PLK4	4q28.1	-0.190974	-0.521494
U2SURP	3q23	-0.233098	-0.521402
REM1	20q11.21	0.471373	0.521183
NEMP1	12q13.3	-0.209909	-0.521183
DBF4	7q21.12	-0.240696	-0.520624
CDCA3	12p13.31	-0.209204	-0.520526
COL14A1	8q24.12	0.348347	0.519791
STARD5	15q25.1	0.15801	0.519572
BOC	3q13.2	0.5798	0.519341
NCAPG2	7q36.3	-0.248381	-0.518626
WDR76	15q15.3	-0.208057	-0.518525
FBP1	9q22.32	0.188353	0.518156
TRAIP	3p21.31	-0.196818	-0.517967
UBE2T	1q32.1	-0.231167	-0.517951
INCENP	11q12.3	-0.257174	-0.517888
HELLS	10q23.33	-0.208433	-0.517735
CDK2	12q13.2	-0.241959	-0.517694
FAM198B	4q32.1	0.389228	0.517688
MYL9	20q11.23	0.880545	0.517568
KPNA2	17q24.2	-0.241197	-0.517321
ASPM	1q31.3	-0.222854	-0.516688
SCGB3A1	5q35.3	0.141873	0.516633
KIF4B	5q33.2	-0.223566	-0.516039
CDC45	22q11.21	-0.209992	-0.515653
IGFBP4	17q21.2	0.809911	0.51537
MEF2C	5q14.3	0.362466	0.514334
PODN	1p32.3	0.571051	0.514195
C1QTNF2	5q33.3	0.216188	0.514121
EME1	17q21.33	-0.184154	-0.513938
KIF17	1p36.12	0.0723795	0.513898
SPNS2	17p13.2	0.199494	0.513719
MRVI1	11p15.4	0.805192	0.513372
WDR62	19q13.12	-0.180877	-0.513274
FANCI	15q26.1	-0.211299	-0.513176
GLT8D2	12q23.3	0.0739025	0.512937
SHROOM4	Xp11.22	0.212645	0.512809
GTF3C2	2p23.3	-0.225884	-0.512093
FYN	6q21	0.178611	0.51171
UHRF1	19p13.3	-0.193803	-0.511448
CHAF1B	21q22.12-q22.13	-0.197189	-0.51143
LMOD1	1q32.1	0.589417	0.511359
CCL21	9p13.3	0.0444731	0.511321
CALHM2	10q24.33	0.336463	0.510453
SLIT3	5q34-q35.1	0.436639	0.510136
PFKFB4	3p21.31	-0.173535	-0.509782
JAM3	11q25	0.285866	0.509536
CLEC1A	12p13.2	0.360187	0.509332
CDC25A	3p21.31	-0.173461	-0.508589
TGFB1I1	16p11.2	0.490476	0.508329
ASF1B	19p13.12	-0.188797	-0.508231
ILF3	19p13.2	-0.186256	-0.507598
PBK	8p21.1	-0.209881	-0.507366
NUP205	7q33	-0.260514	-0.507318
RBP4	10q23.33	0.155382	0.507275
ZBTB12	6p21.33	-0.19528	-0.507209
CBFA2T3	16q24.3	0.159331	0.506047
POLA1	Xp22.11-p21.3	-0.189646	-0.50581
VIPR1	3p22.1	0.144461	0.505276
CEP250	20q11.22	-0.23138	-0.504925
GIMAP5	7q36.1	0.333405	0.504903
BTNL9	5q35.3	0.329543	0.504819
E2F6	2p25.1	-0.0754679	-0.504579
IL3RA	Xp22.33 and Yp11.2	0.323296	0.504564
PLN	6q22.31	0.275311	0.504158
DIAPH3	13q21.2	0.00889678	-0.504114
SHCBP1	16q11.2	-0.165122	-0.503408
ANKRD52	12q13.3	-0.189399	-0.503237
PRELP	1q32.1	0.472233	0.503077
CENPL	1q25.1	-0.212554	-0.502919
TCF19	6p21.33	-0.200346	-0.502883
LAMA2	6q22.33	0.228755	0.502802
KIAA1841	2p15	-0.141616	-0.50269
SMARCD1	12q13.12	-0.186985	-0.502377
AEBP1	7p13	0.889273	0.501864
RGS6	14q24.2	0.60993	0.501833
AIF1L	9q34.12-q34.13	0.0580737	0.501462
GOT2	16q21	0.126762	0.50146
CAD	2p23.3	-0.240608	-0.50043
HP	16q22.2	0.140781	0.500416
CD14	5q31.3	0.148483	0.499941
FMO2	1q24.3	0.355477	0.499881
EPHA4	2q36.1	0.143485	0.499713
ZNF423	16q12.1	0.268011	0.499393
SART3	12q23.3	-0.245585	-0.499324
CENPM	22q13.2	-0.155653	-0.499287
KIF20B	10q23.31	-0.207384	-0.499049
RBL1	20q11.23	-0.206846	-0.499042
APOC3	11q23.3	0.163616	0.498853
OIP5	15q15.1	-0.210402	-0.498844
WSCD2	12q23.3	0.0652953	0.498461
QSER1	11p13	-0.232976	-0.498341
CPSF6	12q15	-0.250321	-0.498064
ARHGAP11B	15q13.2	-0.215332	-0.497916
LDLRAD2	1p36.12	0.639001	0.497402
MMS22L	6q16.1	-0.1988	-0.497061
PRIM2	6p11.2	-0.265048	-0.496725
CFP	Xp11.23	0.333272	0.496005
PINK1	1p36.12	0.226609	0.495567
SMPD4	2q21.1	-0.239825	-0.494991
SMC4	3q25.33	-0.220593	-0.494506
TMEM132E	17q12	0.224521	0.494426
GAS6	13q34	0.512601	0.494185
CDC25C	5q31.2	-0.197393	-0.494034
CRISPLD2	16q24.1	0.459734	0.493542
NPC1	18q11.2	-0.144574	-0.493449
GIMAP6	7q36.1	0.196409	0.493362
BRCA2	13q13.1	-0.226934	-0.49322
ZFPM2	8q23.1	0.371549	0.492884
TIMP3	22q12.3	0.248709	0.49252
PCCB	3q22.3	0.130423	0.49246
PPFIA4	1q32.1	0.102681	-0.492336
MTBP	8q24.12	-0.237708	-0.492151
TMEM100	17q22	0.0118564	0.492039
RBM12B	8q22.1	-0.226122	-0.492015
CD300LG	17q21.31	0.299148	0.491931
P2RY8	Xp22.33 and Yp11.2	0.215749	0.491887
NOSTRIN	2q24.3	0.269415	0.491758
SCN4A	17q23.3	0.355152	0.491722
ACTL6A	3q26.33	-0.264637	-0.49163
HRC	19q13.33	0.153877	0.491554
OLFM1	9q34.3	0.236731	0.491486
UBAP2	9p13.3	-0.215677	-0.491239
E2F2	1p36.12	-0.191234	-0.491082
SENP1	12q13.11	-0.249261	-0.490916
ESCO2	8p21.1	-0.199326	-0.489267
SVEP1	9q31.3	0.298115	0.488864
ADGRL4	1p31.1	0.107957	0.488767
MTFR2	6q23.3	-0.201214	-0.487921
HOXB4	17q21.32	0.392929	0.487453
TTF2	1p13.1	-0.187621	-0.487258
RNASE4	14q11.2	0.106613	0.486949
PSRC1	1p13.3	-0.195634	-0.486721
PRIM1	12q13.3	-0.255441	-0.486565
CAVIN1	17q21.2	0.72253	0.486322
TOPBP1	3q22.1	-0.261478	-0.486166
OGDHL	10q11.23	0.141694	0.486025
EMP1	12p13.1	0.399943	0.485783
PRICKLE1	12q12	0.327596	0.485688
CNN1	19p13.2	0.140207	0.485493
EPB41L4A-DT	5q22.2	0.474688	0.485237
CEP85	1p36.11	-0.214266	-0.485026
ZNF207	17q11.2	-0.268447	-0.484353
PON1	7q21.3	0.130907	0.484252
MGP	12p12.3	0.247104	0.484092
WDR45B	17q25.3	-0.238403	-0.483961
MIR100HG	11q24.1	0.332776	0.483931
NUP210	3p25.1	-0.266952	-0.483568
C8B	1p32.2	0.127647	0.483541
SUZ12	17q11.2	-0.265357	-0.483446
FNBP1L	1p22.1	-0.228389	-0.483282
CD3EAP	19q13.32	-0.131623	-0.483204
FDX1	11q22.3	0.119275	0.483136
CLCN2	3q27.1	-0.228255	-0.48313
BHLHE22	8q12.3	0.388245	0.483123
NUP62	19q13.33	-0.204735	-0.482949
RAD51	15q15.1	-0.180909	-0.482237
LCAT	16q22.1	0.195223	0.481964
MCM4	8q11.21	-0.243381	-0.481525
ANKRD27	19q13.11	-0.158449	-0.4811
HEPH	Xq12	0.463876	0.481072
KIF24	9p13.3	-0.121267	-0.480953
DNA2	10q21.3	-0.21742	-0.480659
AURKB	17p13.1	-0.153069	-0.480476
GOLGA2P7	15q25.2	-0.22248	-0.480203
TRIM59	3q25.33	-0.194512	-0.480001
BIRC5	17q25.3	-0.101944	-0.479904
TCF4	18q21.2	0.332537	0.47976
CLYBL	13q32.3	0.158122	0.47899
CYB5D2	17p13.2	0.256214	0.478916
SRPX	Xp11.4	0.158067	0.478691
CXCL12	10q11.21	0.321644	0.478598
FTCD	21q22.3	0.188866	0.47832
CYGB	17q25.1	0.192895	0.478273
DDIAS	11q14.1	-0.214888	-0.478202
ZBED8	5q33.3	-0.180639	-0.477957
GAS1	9q21.33	0.181193	0.477823
NONO	Xq13.1	-0.261598	-0.477784
GADD45B	19p13.3	0.256762	0.477743
HAND2	4q34.1	0.732521	0.477715
RHNO1	12p13.33	-0.203756	-0.477641
HSD17B6	12q13.3	0.112252	0.477596
RASGRP2	11q13.1	0.097952	0.477536
MMP23B	1p36.33	0.11596	0.477213
APOLD1	12p13.1	0.338477	0.477128
MYOCD	17p12	0.203627	0.476641
KAZN	1p36.21	0.855059	0.476484
LIN9	1q42.12	-0.186898	-0.476093
HECW2	2q32.3	0.164505	0.476056
MASTL	10p12.1	-0.215372	-0.475758
INKA1	3p21.31	0.56743	0.475498
GIMAP4	7q36.1	0.178638	0.475237
RFC4	3q27.3	-0.225365	-0.475023
PRRT1	6p21.32	0.347439	0.474712
UQCR11	19p13.3	0.25764	0.474595
TMEM233	12q24.23	0.138634	0.474418
SFPQ	1p34.3	-0.210753	-0.474401
LDHD	16q23.1	0.159692	0.474114
TIMELESS	12q13.3	-0.278467	-0.47407
GGA3	17q25.1	-0.277497	-0.473874
USP1	1p31.3	-0.24854	-0.473864
2018-03-02	1q41	0.0715263	0.473751
NRIP2	12p13.33	0.250676	0.47344
CXORF36	Xp11.3	0.422308	0.473279
CPXM2	10q26.13	0.188763	0.473179
UTP20	12q23.2	-0.250632	-0.47313
C3	19p13.3	0.0913771	0.473069
C5ORF34	5p12	-0.178615	-0.472315
NUP155	5p13.2	-0.273719	-0.472272
KIF2A	5q12.1	-0.238791	-0.472236
PLAT	8p11.21	0.38362	0.471657
ADGRF5	6p12.3	0.245438	0.471604
PRRC2A	6p21.33	-0.141369	-0.470905
UNK	17q25.1	-0.228972	-0.470814
GTPBP2	6p21.1	-0.195139	-0.4708
LHFPL6	13q13.3-q14.11	0.69685	0.470796
SLC45A1	1p36.23	0.233275	0.470539
TACC3	4p16.3	-0.157819	-0.469947
CFHR4	1q31.3	0.0829579	0.469759
STAB2	12q23.3	0.146839	0.469749
COL18A1	21q22.3	0.0850811	0.469444
UBE2C	20q13.12	-0.177954	-0.469141
SPRYD4	12q13.3	0.173171	0.468669
FANCB	Xp22.2	-0.193311	-0.468426
PKMYT1	16p13.3	-0.169687	-0.468214
ATXN2L	16p11.2	-0.20429	-0.468198
ZSWIM5	1p34.1	-0.204822	-0.467897
GATA2	3q21.3	0.227834	0.467689
VTN	17q11.2	0.133229	0.467528
PPP1CC	12q24.11	-0.231287	-0.467119
GPD2	2q24.1	-0.105433	-0.466903
DVL3	3q27.1	0.0207289	-0.46665
PPP1R32	11q12.2	0.262107	0.466571
CLU	8p21.1	0.168553	0.46622
FAM111B	11q12.1	-0.198265	-0.466178
HOXB2	17q21.32	0.20293	0.465933
PEX11G	19p13.2	0.20417	0.465706
TCERG1	5q32	-0.228605	-0.465469
UCK2	1q24.1	-0.240425	-0.465289
LHX6	9q33.2	0.217912	0.465272
GLYATL1	11q12.1	0.119144	0.465148
SSRP1	11q12.1	-0.242258	-0.464928
OLFML2A	9q33.3	0.230927	0.464653
KCNK17	6p21.2	0.0225473	0.464579
CEP131	17q25.3	-0.0848567	-0.464567
PTTG1	5q33.3	-0.169615	-0.464473
APOC1	19q13.32	0.157368	0.463764
LOC90246	3q21.3	0.0479993	0.463724
SUV39H2	10p13	-0.216566	-0.463678
MASP2	1p36.22	0.136122	0.463391
RGN	Xp11.3	0.114149	0.463309
FGA	4q31.3	0.115701	0.463171
ACACA	17q12	-0.244216	-0.462948
SLC22A1	6q25.3	0.11191	0.462787
FAHD2A	2q11.1	0.235311	0.462608
CNOT11	2q11.2	-0.207667	-0.462558
ALDOB	9q31.1	0.104997	0.462415
RNF34	12q24.31	-0.195956	-0.46207
TSC22D3	Xq22.3	0.156721	0.461845
G6PD	Xq28	-0.13799	-0.461745
FAM180A	7q33	0.160063	0.461491
SMOC2	6q27	0.349208	0.461302
GINS4	8p11.21	-0.1821	-0.461142
LCN6	9q34.3	0.176029	0.46096
RAI2	Xp22.13	0.199086	0.460817
KHDC4	1q22	-0.215739	-0.460649
RAD54B	8q22.1	-0.221023	-0.460338
FANCE	6p21.31	-0.116909	-0.459703
2018-03-02	19p13.2	0.129612	0.459666
ASTN1	1q25.2	0.0661961	0.459638
COL15A1	9q22.33	0.167931	0.459327
HAND2-AS1	4q34.1	0.491626	0.459287
ADAMTSL1	9p22.2-p22.1	0.130029	0.459152
PTGER3	1p31.1	0.379244	0.459106
C4ORF46	4q32.1	-0.116991	-0.458823
EDNRB	13q22.3	0.191124	0.458794
LSM14B	20q13.33	-0.169894	-0.458547
AOC3	17q21.31	0.392763	0.45851
CACNA1C	12p13.33	0.355565	0.45825
PALM2-AKAP2	9q31.3	0.696452	0.45809
RAD1	5p13.2	-0.229604	-0.457933
SERPING1	11q12.1	0.108921	0.457826
SLC27A5	19q13.43	0.139135	0.457681
BDH1	3q29	0.117186	0.45768
CETP	16q13	0.64568	0.457528
ESPL1	12q13.13	-0.194164	-0.457449
AMBP	9q32	0.154811	0.457439
IQCB1	3q13.33|3q21.1	-0.233737	-0.457204
UBAP2L	1q21.3	-0.203085	-0.45714
MCEE	2p13.3	0.0735848	0.456964
GPT	8q24.3	0.187649	0.456761
CDKN3	14q22.2	-0.197045	-0.456733
CSTF2	Xq22.1	-0.20682	-0.456688
SLC9A3R2	16p13.3	0.165468	0.456597
HMGCLL1	6p12.1	-0.000692215	0.456575
C1QTNF7	4p15.32	0.340186	0.456322
MAST2	1p34.1	-0.124258	-0.456223
RSPO3	6q22.33	0.383319	0.456125
ASPN	9q22.31	0.172605	0.456088
CASC3	17q21.1	-0.177568	-0.456049
PLCB4	20p12.3-p12.2	0.13863	0.455993
PTPN23	3p21.31	-0.174558	-0.455907
HNRNPU	1q44	-0.269262	-0.45585
C21ORF58	21q22.3	-0.1666	-0.455766
MCM7	7q22.1	-0.140455	-0.455696
SPIN4	Xq11.1	-0.178621	-0.455089
CASP2	7q34	-0.186104	-0.454924
MSRA	8p23.1	0.210524	0.454719
FCGRT	19q13.33	0.250949	0.454647
HAMP	19q13.12	0.113128	0.454471
CENPO	2p23.3	-0.188085	-0.454412
SOX7	8p23.1	0.162532	0.454338
MDC1	6p21.33	-0.241373	-0.454317
FANCG	9p13.3	-0.185668	-0.45385
DDX11	12p11.21	-0.125828	-0.45378
DACT3	19q13.32	0.452966	0.45376
NPEPPS	17q21.32	-0.181316	-0.45346
DHX9	1q25.3	-0.275392	-0.453421
RFWD3	16q23.1	-0.218832	-0.453336
DEK	6p22.3	-0.240541	-0.453319
TDG	12q23.3	-0.236765	-0.453299
ARHGAP31	3q13.32-q13.33	0.505502	0.453227
ADIRF	10q23.2	0.614764	0.453147
GPIHBP1	8q24.3	0.406415	0.453133
HCFC1	Xq28	-0.260972	-0.453085
CCDC138	2q13	-0.238955	-0.452976
FIGNL1	7p12.2	-0.225511	-0.452921
TFR2	7q22.1	0.088224	0.452711
FOXF1	16q24.1	0.418673	0.452668
C17ORF53	17q21.31	-0.17997	-0.452629
CENPU	4q35.1	-0.180922	-0.452481
GJD3	17q21.2	0.14593	0.452436
ELFN1	7p22.3	0.0766257	0.452348
PCDH7	4p15.1	0.0528705	0.452293
CA9	9p13.3	-0.08603	-0.451628
HPS4	22q12.1	-0.23832	-0.451587
ITPKB	1q42.12	0.504595	0.451179
AURKAP1	1q41	-0.183867	-0.450928
MGME1	20p11.23	-0.265049	-0.450822
TACR1	2p12	-0.0224813	0.450762
IL1RL1	2q12.1	0.104263	0.450754
SAT1	Xp22.11	0.256904	0.450741
AGXT	2q37.3	0.150535	0.45071
HEATR6	17q23.1	-0.16368	-0.450431
HAGH	16p13.3	0.130697	0.450402
RCAN2	6p12.3	0.217255	0.450254
DDX55	12q24.31	-0.229102	-0.450228
ZWILCH	15q22.31	-0.227631	-0.450098
SRPK1	6p21.31	-0.26886	-0.449467
CDC7	1p22.1	-0.13794	-0.449371
ADH1C	4q23	0.10966	0.449069
DHODH	16q22.2	0.134102	0.448881
FLVCR1	1q32.3	-0.182709	-0.448873
MYOM2	8p23.3	0.0881861	0.448416
TONSL	8q24.3	-0.195242	-0.448201
BGN	Xq28	0.232043	0.448094
QDPR	4p15.32	0.165754	0.448022
APOC2	19q13.32	0.144514	0.44765
ZCCHC24	10q22.3	0.467014	0.447518
TAF4	20q13.33	-0.233072	-0.447388
HAUS6	9p22.1	-0.207959	-0.447362
CKAP2	13q14.3	-0.1775	-0.44731
GCDH	19p13.13	0.157487	0.447304
LINC00634	22q13.2	-0.0970483	-0.447184
CCNE2	8q22.1	-0.169074	-0.447117
CCL23	17q12	0.363612	0.446696
FSD1L	9q31.2	-0.152972	-0.446567
SLC27A2	15q21.2	0.119894	0.446501
DNMT3B	20q11.21	-0.126249	-0.446447
TMEM220	17p13.1	0.10716	0.446405
PON3	7q21.3	0.1007	0.446188
C6	5p13.1	0.128306	0.446157
PUS7	7q22.3	-0.25627	-0.446101
PSMC3IP	17q21.2	-0.0681108	-0.446018
HPN	19q13.11	0.129372	0.445974
CALHM5	6q22.1	0.173133	0.445887
PRKCI	3q26.2	-0.116932	-0.445829
HNRNPR	1p36.12	-0.257327	-0.445776
FLI1	11q24.3	0.201535	0.445729
EMILIN1	2p23.3	0.162775	0.445678
NPY1R	4q32.2	0.156937	0.445324
IARS	9q22.31	-0.241731	-0.44522
A1BG	19q13.43	0.165533	0.4451
DLG5	10q22.3	-0.203841	-0.444919
SMC2	9q31.1	-0.205993	-0.444804
GSN	9q33.2	0.196107	0.444755
TYMS	18p11.32	-0.20006	-0.44475
ASL	7q11.21	0.106095	0.444558
GALNT17	7q11.22	0.0169402	0.444233
HAAO	2p21	0.188163	0.444178
ALDH2	12q24.12	0.0973058	0.444096
TMEM237	2q33.1	-0.16522	-0.444036
RERGL	12p12.3	0.649587	0.444033
TBC1D3	17q12	-0.127427	-0.444021
PALB2	16p12.2	-0.245094	-0.443982
CCDC93	2q14.1	-0.209213	-0.443927
SCML2	Xp22.13	-0.18261	-0.443913
CC2D2B	10q24.1	0.240826	0.443879
DLC1	8p22	0.213242	0.44387
CNOT6	5q35.3	-0.160682	-0.443794
HGD	3q13.33	0.0812282	0.443711
CBX3	7p15.2	-0.235442	-0.443435
ASPG	14q32.33	0.224888	0.443419
RILP	17p13.3	0.219233	0.44327
SERPINC1	1q25.1	0.0819939	0.44313
SDS	12q24.13	0.129998	0.44291
PCBP3	21q22.3	0.807457	0.442598
RTKN2	10q21.2	-0.175087	-0.442394
TMEM173	5q31.2	0.310648	0.442369
PRELID2	5q32	-0.202756	-0.441688
POLD1	19q13.33	-0.186774	-0.441624
ASPDH	19q13.33	0.171721	0.441422
RHOJ	14q23.2	0.265283	0.441343
HMGCS2	1p12	0.0913976	0.441185
DHX57	2p22.1	-0.244704	-0.441063
SDSL	12q24.13	0.17775	0.440951
NMRK1	9q21.13	0.167878	0.440846
FEN1	11q12.2	-0.198035	-0.440762
ICAM2	17q23.3	0.360742	0.440689
CDCA4	14q32.33	-0.133041	-0.44044
DECR1	8q21.3	0.116498	0.440228
YEATS2	3q27.1	-0.16345	-0.440149
ZMYND8	20q13.12	-0.0789427	-0.439612
DCAF16	4p15.31	-0.173787	-0.439591
GPR146	7p22.3	0.243267	0.43952
TUBG1	17q21.2	-0.130335	-0.439395
PLOD2	3q24	-0.185825	-0.439278
PDLIM2	8p21.3	0.213015	0.43921
ACYP2	2p16.2	0.207928	0.43893
RGMA	15q26.1	0.4613	0.43876
LRRC10B	11q12.2	0.218316	0.438682
MMAA	4q31.21	0.114423	0.438646
MAPKAPK5	12q24.12-q24.13	-0.295248	-0.438628
ITIH4	3p21.1	0.118178	0.438537
TULP3	12p13.33	-0.0776243	-0.438188
NUP37	12q23.2	-0.230058	-0.438166
BAZ2A	12q13.3	-0.220979	-0.438038
SYNDIG1	20p11.21	0.558169	0.437997
SNAI1	20q13.13	0.262442	0.437958
IQGAP3	1q22	-0.20376	-0.43763
RMI2	16p13.13	-0.152186	-0.437612
LTBP4	19q13.2	0.216285	0.437005
GCN1	12q24.23	-0.266997	-0.437001
FAM83D	20q11.23	-0.232617	-0.436751
CEP152	15q21.1	-0.178806	-0.436741
RNF112	17p11.2	0.228847	0.436499
DKFZP779M0652	11p11.2	0.194054	0.436364
CRTAC1	10q24.2	0.256947	0.436143
KDM3A	2p11.2	-0.240865	-0.436099
ANAPC1	2q13	-0.25812	-0.436092
TJAP1	6p21.1	-0.185605	-0.435928
CHST7	Xp11.3	0.19236	0.435923
C8G	9q34.3	0.134141	0.435697
HAUS5	19q13.12	-0.192327	-0.435532
LRRC17	7q22.1	0.0277186	0.435508
GSTM5	1p13.3	0.885192	0.43549
TRMT6	20p12.3	-0.257061	-0.435367
PYGO2	1q21.3	-0.152222	-0.435206
ATOH8	2p11.2	0.202667	0.435132
C6ORF223	6p21.1	-0.11766	-0.43512
TMIGD2	19p13.3	0.539268	0.435105
BMPER	7p14.3	0.161952	0.435093
BCKDHA	19q13.2	0.103977	0.434466
TIPIN	15q22.31	-0.179548	-0.434208
PROCR	20q11.22	0.108599	0.434007
CAVIN2	2q32.3	0.168964	0.433653
AGAP2-AS1	12q14.1	0.729213	0.433611
MAP1B	5q13.2	0.693164	0.433575
ASIC2	17q11.2-q12	0.0580687	0.433394
CD2AP	6p12.3	-0.2423	-0.433293
NRAS	1p13.2	-0.25989	-0.43328
ZMYM1	1p34.3	-0.24181	-0.433017
ACLY	17q21.2	-0.223896	-0.432924
MTF2	1p22.1	-0.182031	-0.432882
SMYD5	2p13.2	-0.0994202	-0.432166
NUP188	9q34.11	0.0326786	-0.431998
ID1	20q11.21	0.156473	0.431773
TEDC2	16p13.3	-0.129544	-0.43174
FBXO5	6q25.2	-0.207617	-0.431731
ANP32E	1q21.2	-0.229224	-0.431719
PPAT	4q12	-0.254257	-0.431699
CEP95	17q23.3	-0.17271	-0.431687
E2F1	20q11.22	-0.11808	-0.431622
RCL1	9p24.1	0.0865261	0.431565
EPAS1	2p21	0.560132	0.431423
LYL1	19p13.13	0.483227	0.431248
XPOT	12q14.2	-0.232072	-0.431209
RGS11	16p13.3	0.699387	0.431143
ZFP69B	1p34.2	-0.212938	-0.430983
PIF1	15q22.31	-0.142081	-0.430973
COPZ2	17q21.32	0.485519	0.430427
DHX37	12q24.31	-0.240827	-0.430354
NCAPD3	11q25	-0.222678	-0.430268
ALDH8A1	6q23.3	0.107422	0.430203
BORA	13q21.33	-0.181401	-0.430124
ARL6IP6	2q23.3	-0.219165	-0.430097
FER1L4	20q11.22	-0.131848	-0.430074
HSPB6	19q13.12	0.640567	0.429992
XRCC3	14q32.33	-0.201854	-0.429933
HES5	1p36.32	0.360232	0.42983
ANGPTL1	1q25.2	0.0964961	0.429827
ENOPH1	4q21.22	-0.253277	-0.429809
MCM5	22q12.3	-0.19501	-0.429578
PM20D2	6q15	-0.206803	-0.429576
RDM1	17q12	-0.153155	-0.429571
TCOF1	5q32-q33.1	-0.0956635	-0.429387
HAO1	20p12.3	0.100105	0.429224
DHRS1	14q12	0.121535	0.428962
GOLGA2P10	15q25.2	-0.204321	-0.428958
PDE7B	6q23.3	0.140444	0.428932
ZNF318	6p21.1	-0.204239	-0.42893
C8ORF58	8p21.3	0.435531	0.428847
PI16	6p21.2	0.104503	0.428799
RPL13P5	12p13.31	-0.228451	-0.428699
FAAP24	19q13.11	-0.190236	-0.428573
WISP2	20q13.12	0.886161	0.428382
KLKB1	4q35.2	0.151583	0.428275
ITM2A	Xq21.1	0.0180859	0.428021
GAS2L3	12q23.1	-0.163428	-0.428019
BEND3	6q21	-0.203038	-0.42797
POGK	1q24.1	-0.207446	-0.427819
TAF6	7q22.1	0.0580951	-0.427779
GPR4	19q13.32	0.518946	0.427773
ZBTB40	1p36.12	-0.158306	-0.427695
SPON1	11p15.2	0.114397	0.427547
FBXL19-AS1	16p11.2	-0.129331	-0.427535
UBA2	19q13.11	-0.0615523	-0.427491
AUNIP	1p36.11	-0.168256	-0.427432
PLCXD3	5p13.1	0.144306	0.427401
RFC3	13q13.2	-0.214954	-0.427281
CSE1L	20q13.13	-0.21464	-0.427227
AGBL5	2p23.3	-0.169658	-0.427032
HMGB2	4q34.1	-0.160206	-0.426923
FAH	15q25.1	0.135036	0.426723
KCNIP1	5q35.1	0.132728	0.426619
SOX8	16p13.3	0.149421	0.426535
H2AFZ	4q23	-0.176416	-0.426409
ESR1	6q25.1-q25.2	0.116086	0.426392
IGSF3	1p13.1	-0.181389	-0.426239
ORM2	9q32	0.123229	0.426108
FANCF	11p14.3	-0.270567	-0.425789
DNM3	1q24.3	0.133291	0.425742
HEATR1	1q43	-0.245966	-0.425622
F9	Xq27.1	0.118571	0.425377
S1PR1	1p21.2	0.158161	0.425174
ACADS	12q24.31	0.215968	0.424908
HCG18	6p22.1	-0.143451	-0.424907
APOA5	11q23.3	0.106891	0.42464
C17ORF75	17q11.2	-0.255708	-0.424214
MAMDC2	9q21.12	0.364712	0.424172
TTI1	20q11.23	-0.261358	-0.424021
COLEC11	2p25.3	0.304785	0.423985
ACSM2A	16p12.3	0.088432	0.42397
ICAM3	19p13.2	0.165268	0.423882
BARD1	2q35	-0.170928	-0.423539
ETNPPL	4q25	0.0972072	0.423519
RBP7	1p36.22	0.331789	0.423379
CLEC11A	19q13.33	0.0457856	0.423264
DONSON	21q22.11	-0.226728	-0.423239
POLA2	11q13.1	-0.164069	-0.423121
SUCLG2	3p14.1	0.108141	0.423082
RBM14	11q13.2	-0.201499	-0.422931
TK1	17q25.3	-0.152688	-0.422741
A1BG-AS1	19q13.43	0.157158	0.42238
DNMT1	19p13.2	-0.215644	-0.422188
SLC25A15	13q14.11	0.0430593	0.422018
ACMSD	2q21.3	0.103861	0.421986
METTL6	3p25.1	-0.164482	-0.421953
SFR1	10q25.1	-0.187908	-0.421909
ARAP3	5q31.3	0.254061	0.421599
MMP1	11q22.2	-0.0397537	-0.421567
KMO	1q43	0.108513	0.421523
EFEMP2	11q13.1	0.776904	0.421489
FAM43B	1p36.12	0.256138	0.421243
MYOZ1	10q22.2	0.136546	0.421022
DGCR6L	22q11.21	0.195025	0.420869
TTC36	11q23.3	0.147034	0.420613
DLL1	6q27	0.106536	0.420571
F2	11p11.2	0.0952973	0.420535
SLC26A6	3p21.31	-0.171137	-0.420295
CSNK1D	17q25.3	-0.18334	-0.420245
OAZ2	15q22.31	0.303434	0.420135
HCG11	6p22.2	0.321411	0.420115
MMP28	17q12	0.116072	0.419982
GLS2	12q13.3	0.100847	0.419915
EP400	12q24.33	-0.193594	-0.419897
LOC221122	11p11.2	0.189635	0.419771
ZNF248	10p11.21	-0.0635579	-0.419678
GRHPR	9p13.2	0.0935805	0.419582
SLC25A25	9q34.11	0.088549	0.419478
CNNM4	2q11.2	-0.192052	-0.419353
FGG	4q32.1	0.107503	0.419248
SNHG4	5q31.2	-0.175313	-0.419222
FRZB	2q32.1	0.378629	0.419199
PCNA	20p12.3	-0.201556	-0.418971
NCOA6	20q11.22	-0.202497	-0.418926
DCLRE1B	1p13.2	-0.18222	-0.418647
CCDC80	3q13.2	0.517161	0.418487
MED24	17q21.1	-0.0839936	-0.41848
ZNF765	19q13.42	-0.199821	-0.41847
FIS1	7q22.1	0.114919	0.418387
CPB2	13q14.13	0.0636627	0.418233
GYPE	4q31.21	0.607997	0.418077
FAM163B	9q34.2	0.106963	0.418021
HPD	12q24.31	0.077248	0.417961
MTHFS	15q25.1	0.0772657	0.417778
GMPS	3q25.31	-0.223391	-0.417629
WIPF2	17q21.2	-0.228248	-0.41762
KANSL1	17q21.31	-0.206232	-0.41737
VEGFA	6p21.1	-0.197726	-0.417329
EVA1C	21q22.11	0.0854625	0.417212
LUM	12q21.33	0.145376	0.41704
PEAR1	1q23.1	0.161892	0.416862
C1R	12p13.31	0.162343	0.416857
PRR29	17q23.3	0.16326	0.416855
ZMYM3	Xq13.1	-0.201095	-0.416826
DEXI	16p13.13	0.255429	0.416789
CCDC146	7q11.23	0.294241	0.416328
AFM	4q13.3	0.134702	0.416246
UGP2	2p15	0.109837	0.416212
F12	5q35.3	0.131417	0.416208
SERPINA6	14q32.13	0.10418	0.416166
PTPDC1	9q22.32	-0.142506	-0.416156
ABHD14B	3p21.2	0.226828	0.416116
PLCB1	20p12.3	-0.210221	-0.415997
PODXL	7q32.3	0.123574	0.415872
SLC22A3	6q25.3	0.106074	0.415679
ZNF605	12q24.33	-0.0702023	-0.415582
MRPL16	11q12.1	0.187466	0.415379
FLRT2	14q31.3	0.121087	0.415353
AVPI1	10q24.2	0.200759	0.415226
DROSHA	5p13.3	-0.181012	-0.415205
TMEM201	1p36.22	-0.0857986	-0.415117
KNG1	3q27.3	0.0850068	0.415096
TTR	18q12.1	0.107769	0.415069
SPINDOC	11q13.1	-0.0186164	-0.415001
MMP2	16q12.2	0.159583	0.414864
HRG	3q27.3	0.0827724	0.414798
SLC10A1	14q24.1	0.0804794	0.414769
PQLC1	18q23	0.179935	0.414269
SERPINF1	17p13.3	0.108645	0.414053
PRG2	11q12.1	0.168666	0.414027
ADAMTSL2	9q34.2	0.158781	0.413977
APOC4	19q13.32	0.0771567	0.413844
ZNF107	7q11.21	-0.171629	-0.413767
ADAMTS1	21q21.3	0.205684	0.413511
NDC1	1p32.3	-0.235031	-0.413509
STMN1	1p36.11	-0.154631	-0.413344
FUOM	10q26.3	0.136754	0.413094
GMFG	19q13.2	0.416129	0.413094
CBFA2T2	20q11.21-q11.22	-0.144462	-0.41237
CHML	1q43	-0.17136	-0.412314
HOXA4	7p15.2	0.179369	0.412286
CCDC34	11p14.1	-0.16742	-0.41198
COX4I2	20q11.21	0.489801	0.411727
KLRB1	12p13.31	0.372364	0.411434
TPR	1q31.1	-0.240264	-0.41134
SLC26A11	17q25.3	-0.213774	-0.411309
COL6A2	21q22.3	0.480994	0.411304
SKP2	5p13.2	-0.185873	-0.411287
CEP295	11q21	-0.147195	-0.411047
CRYL1	13q12.11	0.0580578	0.411045
PTBP3	9q32	-0.206206	-0.411036
TSPAN2	1p13.2	0.0582892	0.410921
TMEM176B	7q36.1	0.0802235	0.410849
CYB5A	18q22.3	0.0710796	0.41084
GFRA2	8p21.3	0.187908	0.410808
TM4SF18	3q25.1	0.0650981	0.410754
LOXL1	15q24.1	0.179265	0.410474
SULT1A1	16p11.2	0.205875	0.410463
EFNB3	17p13.1	0.0466526	0.410435
DHRS12	13q14.3	0.15939	0.410326
COQ4	9q34.11	0.246142	0.410322
C1S	12p13.31	0.0917312	0.41013
LY6G5B	6p21.33	-0.174711	-0.410101
RECQL4	8q24.3	-0.10844	-0.410073
C1GALT1	7p22.1-p21.3	-0.183039	-0.410065
LTF	3p21.31	0.0127909	0.409974
CDK5R1	17q11.2	-0.101512	-0.40995
ID4	6p22.3	0.223776	0.409853
MLYCD	16q23.3	0.102696	0.40975
LOC399815	10q26.13	-0.135197	-0.409746
KNSTRN	15q15.1	-0.192446	-0.409697
FLT3	13q12.2	0.101202	0.409527
ITGA10	1q21.1	0.173482	0.409396
PPHLN1	12q12	-0.193093	-0.409376
EHMT2	6p21.33	-0.12497	-0.409136
GNMT	6p21.1	0.0767224	0.409003
MEIS3P1	17p12	0.449143	0.408873
COPS7B	2q37.1	-0.103979	-0.408859
NAGLU	17q21.2	0.473743	0.408814
DVL2	17p13.1	-0.14745	-0.408667
GPRIN1	5q35.2	-0.175622	-0.408664
VRK2	2p16.1	-0.227304	-0.408516
NFASC	1q32.1	0.646808	0.408092
BLM	15q26.1	-0.171522	-0.407992
EFNB2	13q33.3	0.175119	0.407933
ADRA1B	5q33.3	0.112815	0.407932
FGB	4q31.3	0.112228	0.40785
IGF2BP3	7p15.3	-0.177332	-0.407803
HNRNPH1	5q35.3	-0.253692	-0.407723
CFHR2	1q31.3	0.10108	0.407574
STXBP4	17q22	-0.161175	-0.407549
ASGR2	17p13.1	0.116069	0.40751
SMARCC2	12q13.2	-0.0437087	-0.407496
INTS4	11q14.1	-0.195703	-0.407465
BCOR	Xp11.4	-0.240981	-0.407175
BRPF1	3p25.3	-0.144501	-0.407164
NMUR1	2q37.1	0.716305	0.407135
GDPD1	17q22	-0.200878	-0.407103
ORM1	9q32	0.116549	0.407079
S1PR4	19p13.3	0.188257	0.407032
FITM1	14q12	0.108101	0.406956
SCMH1	1p34.2	-0.0873912	-0.406485
RNMT	18p11.21	-0.213777	-0.40648
TCF20	22q13.2|22q13.3	-0.257191	-0.406262
CHP1	15q15.1	0.067927	0.406058
CHKA	11q13.2	-0.131383	-0.405841
APAF1	12q23.1	-0.21157	-0.405824
MED12	Xq13.1	-0.171905	-0.405821
NOS3	7q36.1	0.170226	0.405814
PROSER3	19q13.12	-0.158117	-0.405806
CENPJ	13q12.12-q12.13	-0.196841	-0.405666
SDHA	5p15.33	0.12651	0.405494
TAT	16q22.2	0.0663187	0.405451
PRKCH	14q23.1	0.200925	0.405291
NIT2	3q12.2	0.149031	0.405247
NAA25	12q24.13	-0.237856	-0.405174
HEBP1	12p13.1	0.179683	0.405164
HGFAC	4p16.3	0.151643	0.404936
PCK1	20q13.31	0.0938677	0.404843
PLSCR3	17p13.1	0.471545	0.404488
GINS2	16q24.1	-0.145394	-0.404488
IVD	15q15.1	0.104658	0.404435
GRK5	10q26.11	0.218739	0.404194
VHL	3p25.3	-0.242426	-0.404115
GABARAPL1	12p13.2	0.099634	0.404062
SPAG5	17q11.2	-0.20392	-0.404021
AMPH	7p14.1	-0.00876034	0.403913
ARHGAP23	17q12	0.533217	0.403676
TMPRSS6	22q12.3	0.120061	0.403645
KHSRP	19p13.3	-0.158827	-0.403523
ADNP	20q13.13	-0.244434	-0.403522
PHF19	9q33.2	-0.144318	-0.403304
ABI3	17q21.32	0.210842	0.403296
TMEM205	19p13.2	0.17318	0.403271
PMP22	17p12	0.698757	0.403233
PLCG2	16q23.3	0.0775841	0.403226
ZFC3H1	12q21.1	-0.185306	-0.40321
ANG	14q11.2	0.100372	0.40317
SORBS3	8p21.3	0.6014	0.403105
RAET1K	6q25.1	-0.177473	-0.403072
PKNOX2	11q24.2	0.126236	0.403064
SLC35E3	12q15	-0.276341	-0.403062
EFTUD2	17q21.31	-0.183687	-0.403011
MRPL54	19p13.3	0.196084	0.402472
USP37	2q35	-0.162513	-0.402282
RBM12	20q11.22	-0.242738	-0.402265
PARD3	10p11.22-p11.21	-0.234232	-0.401874
ST6GAL2	2q12.3	0.0990961	0.401868
RFC5	12q24.23	-0.242044	-0.401677
CHAF1A	19p13.3	-0.196497	-0.40152
CDK12	17q12	-0.238585	-0.401498
SERPINA10	14q32.13	0.072607	0.401431
ADARB1	21q22.3	0.377113	0.401369
CDCA7L	7p15.3	-0.148432	-0.401363
NASP	1p34.1	-0.0797013	-0.401246
SMPD1	11p15.4	0.230196	0.40119
LMNB2	19p13.3	-0.119483	-0.401161
DDX12P	12p13.31	-0.160127	-0.401148
AZGP1	7q22.1	0.115927	0.401115
MGMT	10q26.3	0.201205	0.400945
NDE1	16p13.11	-0.114049	-0.400925
SMC3	10q25.2	-0.236873	-0.400915
SAA4	11p15.1	0.130104	0.400784
S100PBP	1p35.1	-0.201953	-0.400764
RNF180	5q12.3	0.282447	0.400692
VIM	10p13	0.328974	0.400659
ZDHHC15	Xq13.3	0.186895	0.40065
CANT1	17q25.3	-0.193545	-0.400645
CFB	6p21.33	0.0883093	0.400552
RPS6KA2	6q27	0.295731	0.400538
MAFG	17q25.3	-0.177291	-0.400337
EDC3	15q24.1	-0.126323	-0.40031
HSF2	6q22.31	-0.170136	-0.400099
JPH2	20q13.12	0.877019	0.400058
LRRC37BP1	17q11.2	-0.133562	-0.400053
BRIP1	17q23.2	-0.18564	-0.399959
CCDC85A	2p16.1	0.343019	0.399873
TCF3	19p13.3	-0.166729	-0.399698
HMGA1	6p21.31	-0.170569	-0.399242
PNCK	Xq28	-0.0675905	-0.399175
TET1	10q21.3	-0.140584	-0.399066
CAMKK1	17p13.2	0.268766	0.399038
CNOT9	2q35	-0.259685	-0.399021
ZBED4	22q13.33	-0.233719	-0.398926
ECHDC2	1p32.3	0.0994018	0.398919
COL6A1	21q22.3	0.365284	0.398886
CXORF57	Xq22.3	-0.182746	-0.398571
CDO1	5q22.3	0.0545782	0.398545
SARDH	9q34.2	0.0811383	0.398498
TRIM37	17q22	-0.166091	-0.398377
CIDEB	14q12	0.112414	0.398351
NFYA	6p21.1	-0.156313	-0.398296
DSG2	18q12.1	-0.151157	-0.398237
SULT1A2	16p11.2	0.174394	0.398207
LBR	1q42.12	-0.246852	-0.398131
UHRF1BP1	6p21.31	-0.166726	-0.398092
SUPT16H	14q11.2	-0.166559	-0.39795
HNRNPA2B1	7p15.2	-0.283582	-0.397742
DARS	2q21.3	-0.252614	-0.397389
ATP5PF	21q21.3	0.203116	0.397381
NDUFA4	7p21.3	0.203126	0.396668
ANKLE2	12q24.33	-0.168342	-0.396665
ECI1	16p13.3	0.152998	0.396526
KCTD7	7q11.21	-0.138556	-0.396495
LDB3	10q23.2	0.153206	0.396346
ADGRA2	8p11.23	0.148417	0.396327
FGF18	5q35.1	0.0355332	0.396306
NFXL1	4p12	-0.175568	-0.396306
TMEM69	1p34.1	-0.0254274	-0.396279
MRE11	11q21	-0.228791	-0.396231
THUMPD3-AS1	3p25.3	-0.125623	-0.396127
SAPCD2	9q34.3	-0.153944	-0.39607
THBS2	6q27	0.168524	0.39607
GFOD2	16q22.1	0.120075	0.396016
RGS5	1q23.3	0.158051	0.395962
VPS54	2p15-p14	-0.267592	-0.395849
PGLYRP2	19p13.12	0.140384	0.395796
ADI1	2p25.3	0.114618	0.395784
SETD5	3p25.3	-0.210759	-0.395643
UTP18	17q21.33	-0.236106	-0.395581
CCDC163	1p34.1	-0.191548	-0.395563
BCL9	1q21.2	-0.186084	-0.395499
SPP2	2q37.1	0.127271	0.395452
HPR	16q22.2	0.0885083	0.395447
WDCP	2p23.3	-0.189274	-0.395314
NR4A1	12q13.13	0.144279	0.395219
F2RL3	19p13.11	0.381055	0.395175
IFITM1	11p15.5	0.0886995	0.39516
HIC1	17p13.3	0.61181	0.394971
DUSP1	5q35.1	0.174457	0.394945
FOXK2	17q25.3	-0.120894	-0.394817
UBB	17p11.2	0.117551	0.394517
CCSAP	1q42.13	-0.17831	-0.394411
CENPQ	6p12.3	-0.185569	-0.394374
GYPC	2q14.3	0.503244	0.394358
CORO1C	12q24.11	-0.0966329	-0.394357
SPAG7	17p13.2	0.212819	0.394315
TNRC18	7p22.1	-0.205648	-0.394023
AURKA	20q13.2	-0.177893	-0.393692
CHRNE	17p13.2	0.135806	0.393461
FBXO45	3q29	-0.247151	-0.393442
ZNF514	2q11.1	-0.156531	-0.393252
DSN1	20q11.23	-0.164445	-0.393175
SUPT7L	2p23.3	-0.0853396	-0.393157
ISCU	12q23.3	0.326188	0.392994
SERPINF2	17p13.3	0.124014	0.392979
CDK4	12q14.1	-0.0544563	-0.392892
ASMTL	Xp22.33 and Yp11.2	0.138534	0.392596
GADD45G	9q22.2	0.153631	0.39259
TUG1	22q12.2	-0.156208	-0.392575
VAMP5	2p11.2	0.227945	0.392501
FUBP1	1p31.1	-0.235148	-0.39246
H2AFX	11q23.3	-0.0968829	-0.392391
LRRC4B	19q13.33	0.432425	0.392246
CKS2	9q22.2	-0.130822	-0.392097
RBMX	Xq26.3	-0.212159	-0.392055
AMDHD1	12q23.1	0.0602708	0.392023
ETFRF1	12p12.1	0.0498817	0.391868
PLPP1	5q11.2	0.208691	0.391815
CCBE1	18q21.32	0.310931	0.391774
OTOA	16p12.2|16p12.2	0.168353	0.391631
CRISPLD1	8q21.13	0.0668636	0.3916
PGS1	17q25.3	-0.129134	-0.391583
SLC36A1	5q33.1	-0.0577441	-0.391557
SCARF2	22q11.21	0.496389	0.391284
FBN1	15q21.1	0.169956	0.391259
AKR7A3	1p36.13	0.0980362	0.391221
CCL19	9p13.3	0.0569036	0.391107
FAM20A	17q24.2	0.0470746	0.390943
KDM5C	Xp11.22	-0.0762953	-0.390787
BUB3	10q26.13	-0.221409	-0.390736
DPYS	8q22.3	0.0588259	0.390467
PRKCA	17q24.2	-0.198381	-0.390243
RIBC2	22q13.31	-0.151226	-0.39018
ITGBL1	13q33.1	0.14079	0.390166
DKK2	4q25	0.0736128	0.390165
LOC642852	21q22.3	-0.0977423	-0.390133
PCK2	14q11.2-q12	0.0789568	0.390128
SAE1	19q13.32	-0.16265	-0.390123
CLSTN2	3q23	0.840159	0.389993
COLCA2	11q23.1	-0.13797	-0.389871
ATXN7L3	17q21.31	-0.14782	-0.389775
HMGN4	6p22.2	-0.187	-0.389742
ITGA9	3p22.2	0.187942	0.389708
ADH1A	4q23	0.11667	0.389699
FANCA	16q24.3	-0.222395	-0.389628
SERPINA3	14q32.13	0.1039	0.389507
HLTF	3q24	-0.179856	-0.389416
LIG1	19q13.33	-0.182608	-0.389334
CCDC142	2p13.1	-0.262446	-0.389263
HHIP	4q31.21	0.00851947	0.388867
LRRC1	6p12.1	-0.189687	-0.388846
USP39	2p11.2	-0.152413	-0.388703
NEDD1	12q23.1	-0.214213	-0.388663
SLC38A4	12q13.11	0.0493271	0.388594
ETS1	11q24.3	0.229501	0.388431
RBBP4	1p35.1	-0.252174	-0.388414
SLC7A4	22q11.21	0.245178	0.388294
DCAF7	17q23.3	-0.164489	-0.38828
ARHGEF10	8p23.3	0.106571	0.388157
CCAR1	10q21.3	-0.184121	-0.388048
NDUFV2	18p11.22	0.141851	0.387867
MCM3AP-AS1	21q22.3	-0.203989	-0.387823
LARP4B	10p15.3	-0.139608	-0.387449
CCDC88A	2p16.1	-0.182858	-0.387427
DDX46	5q31.1	-0.289076	-0.387347
WAC	10p12.1|10p12.1-p11.2	-0.227177	-0.387328
ETFDH	4q32.1	0.137569	0.38722
GPRC5D	12p13.1	-0.112887	-0.387152
COMMD2	3q25.1	-0.192161	-0.387119
SMC1A	Xp11.22	-0.211347	-0.387074
DKC1	Xq28	-0.212052	-0.387004
CCDC97	19q13.2	-0.180081	-0.386905
SMG8	17q22	-0.269643	-0.386759
FBF1	17q25.1	-0.166352	-0.386513
CPNE5	6p21.2	0.326128	0.38641
IMMP2L	7q31.1	0.0813489	0.386217
LINC00628	1q32.1	-0.163008	-0.385687
COIL	17q22	-0.219207	-0.385623
RCC2	1p36.13	-0.0884608	-0.385511
GJC2	1q42.13	0.153218	0.385333
APOH	17q24.2	0.0881671	0.385285
MAP1LC3A	20q11.22	0.292796	0.385013
USP24	1p32.3	-0.167803	-0.38491
DENND2A	7q34	0.158733	0.38457
HNRNPL	19q13.2	-0.207343	-0.384541
GINS3	16q21	-0.133864	-0.384522
YWHAQ	2p25.1	-0.1859	-0.384513
ANXA1	9q21.13	0.491752	0.384265
HTRA1	10q26.13	0.419738	0.384208
UPP2	2q24.1	0.0411281	0.384111
GDF2	10q11.22	0.0722949	0.38393
NUP85	17q25.1	-0.211779	-0.383771
FAM189B	1q22	-0.214398	-0.383596
DNAJB13	11q13.4	-0.114725	-0.383501
RIMKLB	12p13.31	0.415207	0.383294
TMPO-AS1	12q23.1	-0.179886	-0.38314
APOA1	11q23.3	0.120299	0.383124
DKK3	11p15.3	0.129936	0.383059
ANAPC7	12q24.11	-0.080301	-0.382874
TM6SF2	19p13.11	0.105547	0.382858
FH	1q43	0.0720846	0.382662
PRPF38A	1p32.3	-0.183829	-0.382571
LRRC55	11q12.1	0.0540952	0.382549
LINC00982	1p36.32	0.0889371	0.382518
SRR	17p13.3	0.236722	0.382456
LTBP2	14q24.3	0.328245	0.382446
HINT2	9p13.3	0.165805	0.382254
CENPW	6q22.32	-0.0118977	-0.382164
RBMS3	3p24.1	0.416266	0.382066
RDH16	12q13.3	0.134629	0.382033
SCN4B	11q23.3	0.361976	0.382016
TET3	2p13.1	-0.214164	-0.381987
SFRP1	8p11.21	0.216498	0.381959
HDGFL3	15q25.2	0.0933291	0.381934
ZGRF1	4q25	-0.140356	-0.381931
HMGXB4	22q12.3	-0.231184	-0.381875
P3H2	3q28	0.131488	0.381703
TMEM121	14q32.33	0.104323	0.381488
GTF3C3	2q33.1	-0.258241	-0.381467
ALDH1A3	15q26.3	0.0611918	0.381463
ZNHIT1	7q22.1	0.195126	0.381387
QRICH1	3p21.31	-0.276129	-0.381294
ANGPTL4	19p13.2	0.387893	0.381231
STOX1	10q22.1	-0.115679	-0.381149
SP4	7p15.3	-0.193942	-0.380978
ST6GALNAC1	17q25.1	-0.00780466	0.380943
IFT172	2p23.3	0.0465311	-0.380657
TUBB6	18p11.21	0.292503	0.380633
C8A	1p32.2	0.0956266	0.380631
BAZ1B	7q11.23	-0.181889	-0.380469
CEP78	9q21.2	-0.189479	-0.380436
SNRNP200	2q11.2	-0.228095	-0.380329
TST	22q12.3	0.107391	0.380296
CDC42EP3	2p22.2	0.215865	0.379997
POM121L9P	22q11.23	0.276365	0.379988
DYSF	2p13.2	0.206148	0.379977
BRD9	5p15.33	-0.106957	-0.379938
TDRKH	1q21.3	-0.211893	-0.379904
SUCO	1q24.3	-0.187829	-0.379792
C17ORF80	17q25.1	-0.165491	-0.379521
PRPF40A	2q23.3	-0.256182	-0.379416
UQCRFS1	19q12	0.0991704	0.379395
CDC27	17q21.32	-0.208598	-0.379276
SLC25A19	17q25.1	-0.0261378	-0.379171
HOXB3	17q21.32	0.414874	0.379074
GLYAT	11q12.1	0.105674	0.379074
HGS	17q25.3	-0.0507365	-0.37907
MAT1A	10q22.3	0.0498415	0.378792
EPHA3	3p11.1	0.113347	0.378729
THOC2	Xq25	-0.227759	-0.378568
CCS	11q13.2	0.169998	0.378496
GNG7	19p13.3	0.202027	0.378481
RUNDC1	17q21.31	-0.0383696	-0.378467
ACSM2B	16p12.3	0.0658813	0.378379
TUBA1B	12q13.12	-0.114461	-0.378356
AQP7	9p13.3	0.274781	0.378251
ASXL1	20q11.21	-0.192986	-0.378109
GGTA1P	9q33.2	0.275899	0.377993
NPY5R	4q32.2	0.163999	0.377971
PER1	17p13.1	0.23187	0.377953
MYL3	3p21.31	0.0405361	0.377767
PHF6	Xq26.2	-0.205239	-0.377741
TSC1	9q34.13	0.0233771	-0.377637
FAM83A-AS1	8q24.13	0.0887417	0.377587
EGFLAM	5p13.2-p13.1	0.220915	0.377581
ECI2	6p25.2	0.044475	0.377561
UQCRQ	5q31.1	0.169642	0.377534
NCOA5	20q13.12	-0.147639	-0.377414
C5	9q33.2	0.0299988	0.37738
UTP6	17q11.2	-0.236284	-0.37733
DSCC1	8q24.12	-0.16762	-0.377238
ASS1	9q34.11	0.130788	0.377053
ETFB	19q13.41	0.11935	0.377052
FHL1	Xq26.3	0.633472	0.37705
CFH	1q31.3	0.0763544	0.377028
SURF1	9q34.2	0.242855	0.377023
LMF1	16p13.3	0.268071	0.376969
POLE2	14q21.3	-0.178131	-0.37683
CYP4A11	1p33	0.0947001	0.376825
AGPS	2q31.2	-0.233852	-0.376813
DDX20	1p13.2	-0.164494	-0.376798
NRP2	2q33.3	0.174195	0.376752
CYP2C8	10q23.33	0.120364	0.376685
MZT1	13q21.33	-0.192353	-0.376621
LRRC37A6P	10p12.1	-0.130649	-0.376595
CCDC18	1p22.1	-0.144836	-0.376446
STK4	20q13.12	-0.118478	-0.376404
PLEKHA8P1	12q12	-0.0706214	-0.376403
RCBTB2	13q14.2	0.354749	0.376324
PEBP1	12q24.23	0.0923396	0.376166
CCDC14	3q21.1	-0.162581	-0.376154
MPC1	6q27	0.142093	0.376076
CYP27A1	2q35	0.0745824	0.375976
ANGPT2	8p23.1	-0.0394952	-0.375973
CEP97	3q12.3	-0.192679	-0.375947
TTLL4	2q35	-0.133705	-0.375944
ACO1	9p21.1	0.095144	0.37577
FAM161A	2p15	-0.174067	-0.375517
BRD8	5q31.2	-0.216795	-0.375508
TINAGL1	1p35.2	0.68665	0.375038
HOXD10	2q31.1	-0.0756823	-0.375015
SAP130	2q14.3	-0.241243	-0.374927
MIR22HG	17p13.3	0.322501	0.374672
KCNA5	12p13.32	0.181355	0.374671
ECM1	1q21.2	0.193817	0.374618
PTBP1	19p13.3	-0.175254	-0.374571
TUBD1	17q23.1	-0.215904	-0.374556
PHACTR3	20q13.32-q13.33	0.239711	0.374552
SNHG1	11q12.3	-0.148165	-0.374551
EEF1AKMT1	13q12.11	0.0797916	0.37452
RBBP8	18q11.2	-0.186682	-0.374443
TRIM52	5q35.3	-0.136285	-0.374271
HADH	4q25	0.0736471	0.374152
ADH4	4q23	0.0984305	0.374055
CCT5	5p15.2	-0.178737	-0.374004
DDX23	12q13.12	-0.272798	-0.373845
HIBCH	2q32.2	0.0753202	0.373837
RNF130	5q35.3	0.261215	0.373765
U2AF2	19q13.42	-0.18953	-0.373731
PTPRR	12q15	-0.0102092	0.373693
CLEC4G	19p13.2	0.135083	0.373648
EIF3C	16p11.2	-0.0431113	-0.373607
LPCAT1	5p15.33	-0.0816591	-0.373577
UPF3B	Xq24	-0.165726	-0.373513
ARHGAP15	2q22.2-q22.3	0.678383	0.373452
DPH2	1p34.1	-0.250327	-0.3734
ZBED6CL	7q36.1	-0.173177	-0.373345
HMOX2	16p13.3	0.136464	0.373262
USP36	17q25.3	-0.163425	-0.373233
ZNF853	7p22.1	0.140199	0.373156
HSPG2	1p36.12	0.258777	0.373107
E2F3	6p22.3	-0.125286	-0.372961
ODF3B	22q13.33	0.156773	0.372939
ATP1B2	17p13.1	0.079716	0.372889
EFCAB7	1p31.3	-0.163465	-0.372826
TUT4	1p32.3	-0.232336	-0.37273
SPARC	5q33.1	0.363106	0.372672
ESM1	5q11.2	-0.112997	-0.372659
ZSCAN20	1p35.1	-0.194936	-0.372581
LRRC4	7q32.1	0.274823	0.372575
CCM2	7p13	0.223389	0.372431
PRPF4B	6p25.2	-0.224059	-0.372237
NTRK2	9q21.33	0.569562	0.372178
PRCP	11q14.1	0.280517	0.372115
ZNF143	11p15.4	-0.216377	-0.372101
LINC01139	1q43	-0.0882851	-0.371995
CHORDC1	11q14.3	-0.178713	-0.371935
ZNF384	12p13.31	-0.161482	-0.371897
ANXA10	4q32.3	0.0848913	0.371867
VEZF1	17q22	-0.159399	-0.371854
ATXN2	12q24.12	-0.194693	-0.371741
NDUFV1	11q13.2	0.237145	0.371702
HSPA14	10p13	-0.195867	-0.371673
FAM208B	10p15.1	-0.224442	-0.371621
MYBL1	8q13.1	-0.102546	-0.371594
PLXNA4	7q32.3	0.129292	0.371515
ARHGAP33	19q13.12	-0.101593	-0.371509
ZFP64	20q13.2	-0.256623	-0.371437
POLR3A	10q22.3	-0.257592	-0.371402
INTS8	8q22.1	-0.203851	-0.371291
NDUFB1	14q32.12	0.451895	0.371219
ADAMTS8	11q24.3	0.0613555	0.371166
UROC1	3q21.3	0.12513	0.37107
SPIN3	Xp11.21	-0.208515	-0.370811
MAPK10	4q21.3	0.428436	0.370719
LRRC59	17q21.33	-0.200377	-0.370617
SSC5D	19q13.42	0.162458	0.370547
EFNA3	1q21.3	-0.114959	-0.370519
PRRC2C	1q24.3	-0.203616	-0.370409
MRGPRF	11q13.3	0.152189	0.370392
ATAT1	6p21.33	-0.132303	-0.370365
ACAA1	3p22.2	0.114734	0.370278
THY1	11q23.3	0.445732	0.370176
SORBS2	4q35.1	0.10186	0.370134
TCEA2	20q13.33	0.128311	0.370083
CDKN2C	1p32.3	-0.117065	-0.370082
G6PC	17q21.31	0.00211909	0.370039
PLAGL2	20q11.21	-0.168483	-0.370032
JARID2	6p22.3	-0.1825	-0.369984
METTL4	18p11.32	-0.210361	-0.369964
RMI1	9q21.32	-0.224803	-0.369837
GTF2IRD1	7q11.23	-0.147585	-0.369819
C4BPA	1q32.2	0.0573344	0.369746
SHMT1	17p11.2	0.0789393	0.369723
C1QTNF1	17q25.3	0.813838	0.369398
SLC25A47	14q32.2	0.138732	0.369323
VWF	12p13.31	0.239027	0.369238
GSTZ1	14q24.3	0.171525	0.369149
CHTF18	16p13.3	-0.100155	-0.36914
CCDC43	17q21.31	-0.0888572	-0.369033
TP53TG1	7q21.12	0.147167	0.368916
DDT	22q11.23	0.110533	0.368893
AGXT2	5p13.2	0.0827573	0.368856
SELENBP1	1q21.3	0.058404	0.368844
FHL2	2q12.2	0.13996	0.368831
RNF24	20p13	-0.0998417	-0.368745
ADH1B	4q23	0.0444714	0.368513
ATXN7L3B	12q21.1	-0.187257	-0.368488
ADAMTS2	5q35.3	0.285294	0.368338
HILPDA	7q32.1	0.168787	-0.368067
RRM1	11p15.4	-0.20841	-0.367947
GLRX5	14q32.13	0.0805977	0.367849
C4BPB	1q32.1	0.076996	0.367803
OR51E1	11p15.4	0.18021	0.367705
DNAJC14	12q13.2	-0.265969	-0.367703
ZMYM4	1p34.3	-0.16258	-0.367604
FAM189A2	9q21.12	0.366822	0.367595
SRSF2	17q25.1	-0.211721	-0.367338
OTUD3	1p36.13	-0.104168	-0.367193
CASP8	2q33.1	-0.234987	-0.367182
RFLNB	17p13.3	0.257179	0.367139
IPO9	1q32.1	-0.187662	-0.36704
RDH5	12q13.2	0.0990377	0.366793
EML4	2p21	-0.240571	-0.366713
PSME3	17q21.31	-0.159404	-0.366654
STK26	Xq26.2	-0.177967	-0.366496
PTTG3P	8q13.1	-0.150056	-0.366438
CDC23	5q31.2	-0.267767	-0.366372
LHPP	10q26.13	0.188021	0.366358
GMEB1	1p35.3	-0.203946	-0.366188
MECR	1p35.3	0.346399	0.366029
C11ORF54	11q21	0.067544	0.365907
MEX3A	1q22	-0.145649	-0.3659
MRC1	10p12.33	0.073613	0.36584
LILRB5	19q13.42	0.398522	0.365789
FGF7	15q21.2	0.128716	0.365637
GOT1	10q24.2	0.118041	0.365618
PXMP2	12q24.33	0.098093	0.365508
IPO7	11p15.4	-0.232162	-0.365386
ANKRD26	10p12.1	-0.182201	-0.365273
ISLR	15q24.1	0.494628	0.365006
CCDC137	17q25.3	-0.0835443	-0.364991
RASL11B	4q12	0.011942	0.364991
PRMT3	11p15.1	-0.208145	-0.364852
HNRNPA1L2	13q14.3	-0.194509	-0.364801
TCEANC2	1p32.3	-0.211945	-0.364789
ADNP2	18q23	-0.230899	-0.364753
MRPL34	19p13.11	0.203603	0.364733
NAXD	13q34	0.0654374	0.364727
GSTK1	7q34	0.150829	0.364701
MAGEL2	15q11.2	0.120856	0.364505
TMPO	12q23.1	-0.240178	-0.364341
C1ORF112	1q24.2	-0.144772	-0.364319
TIGD1	2q37.1	-0.0519233	-0.364198
PDE10A	6q27	0.0483399	0.364182
COL23A1	5q35.3	0.111872	0.364177
MYADML2	17q25.3	-0.0736919	-0.364085
ZNF131	5p12	-0.233172	-0.364016
DDX52	17q12	-0.251186	-0.363965
DPF2	11q13.1	-0.0586272	-0.363838
HOMER2	15q25.2	0.057696	0.36366
NTRK3	15q25.3	0.0548234	0.363656
IFT80	3q25.33	-0.140644	-0.363616
C2CD5	12p12.1	-0.160262	-0.363578
ACBD4	17q21.31	0.141325	0.363534
PLGLB2	2p11.2	0.0971078	0.363496
CYP4F2	19p13.12	0.0947234	0.363454
ZNF292	6q14.3	-0.156003	-0.363439
CYP2A6	19q13.2	0.0985377	0.363288
ARHGEF25	12q13.3	0.337471	0.36305
DCK	4q13.3	-0.21461	-0.362974
RALGAPB	20q11.23	-0.172625	-0.362835
PLA2G4D	15q15.1	-0.11886	-0.362825
ORC2	2q33.1	-0.216683	-0.362434
CLEC2B	12p13.31	0.218349	0.362343
PAXIP1	7q36.2	-0.241235	-0.362332
FAM124B	2q36.2	0.0413189	0.362198
HAO2	1p12	0.0816824	0.36211
KCTD12	13q22.3	0.190557	0.362005
DHRS4	14q11.2	0.154939	0.361987
TMEM178A	2p22.1	0.0085664	0.361941
WDR6	3p21.31	0.00553861	-0.361859
LRRC37B	17q11.2	-0.171494	-0.361839
N4BP2L1	13q13.1	0.087599	0.361795
PMS1	2q32.2	-0.198071	-0.361678
NOL11	17q24.2	-0.22028	-0.361303
TPGS2	18q12.2	-0.120549	-0.361297
AP1S3	2q36.1	-0.141804	-0.361228
FOXJ3	1p34.2	-0.0891727	-0.361176
HECTD2	10q23.32	-0.178069	-0.361159
ZNRD1ASP	6p22.1	-0.192846	-0.361148
CCT2	12q15	-0.224664	-0.361016
ZNF195	11p15.4	-0.183431	-0.360943
HDC	15q21.2	0.186501	0.360898
MGST3	1q24.1	0.323347	0.360878
TUBB	6p21.33	-0.15407	-0.360867
ZNF169	9q22.32	-0.155281	-0.360792
ITGB3BP	1p31.3	-0.198054	-0.360617
SOD3	4p15.2	0.283441	0.360487
WTIP	19q13.11	0.671788	0.360481
CDK16	Xp11.3	0.15704	-0.36043
USP14	18p11.32	-0.234994	-0.36038
AP3B1	5q14.1	-0.213051	-0.360267
OTX1	2p15	-0.139919	-0.360238
FEZ1	11q24.2	0.300338	0.360056
PLG	6q26	0.0422246	0.359999
ERBB3	12q13.2	-0.237369	-0.359989
DNMT3A	2p23.3	-0.159993	-0.359907
CEP162	6q14.2-q14.3	-0.159724	-0.359815
CELSR3	3p21.31	-0.175413	-0.359804
INSIG1	7q36.3	0.0335465	0.359724
C3ORF70	3q27.2	0.115631	0.35956
EPHX2	8p21.2-p21.1	0.0690529	0.359481
DCHS1	11p15.4	0.225483	0.359417
CDKN2A	9p21.3	-0.0875827	-0.359365
TCF25	16q24.3	0.152397	0.359346
CSNK2A1	20p13	-0.217589	-0.359307
JPH4	14q11.2	0.105828	0.358795
HMGCL	1p36.11	0.112436	0.358732
SERTAD4-AS1	1q32.2	-0.0173827	0.35869
NUP160	11p11.2	-0.242175	-0.35857
PARG	10q11.23	-0.240392	-0.358553
FAM220A	7p22.1	-0.246545	-0.358549
RAD18	3p25.3	-0.227886	-0.3585
ABI3BP	3q12.2	0.282549	0.358475
ZNF142	2q35	-0.142119	-0.358097
ZNF718	4p16.3	-0.191207	-0.358007
PHYKPL	5q35.3	0.119091	0.357995
CLEC1B	12p13.31-p13.2	0.127945	0.357954
CFHR3	1q31.3	0.0910059	0.357941
ANTXR1	2p13.3	0.309742	0.357912
SUDS3	12q24.23	-0.21564	-0.35788
RARRES2	7q36.1	0.152559	0.357513
SDHD	11q23.1	0.0807667	0.357494
SELENOO	22q13.33	0.10309	0.357474
DR1	1p22.1	-0.178871	-0.357389
ISOC2	19q13.42	0.170041	0.357341
AVL9	7p14.3	-0.238711	-0.357337
LYRM9	17q11.2	0.266772	0.357224
AIFM1	Xq26.1	0.151731	0.357175
FSTL1	3q13.33	0.608212	0.357111
ZBTB26	9q33.2	-0.186291	-0.357065
HYAL2	3p21.31	0.289729	0.357035
PRR14L	22q12.2	-0.255953	-0.357024
SLC13A5	17p13.1	0.0249317	0.356921
RNF8	6p21.2	-0.181488	-0.356833
CAMSAP2	1q32.1	-0.1023	-0.356832
PLEKHH1	14q24.1	-0.111207	-0.356817
HEYL	1p34.2	0.149062	0.356778
SERTAD1	19q13.2	0.250773	0.356732
NRROS	3q29	0.168704	0.356613
NAPA	19q13.32-q13.33	0.404862	0.356521
CEP290	12q21.32	-0.165025	-0.356484
DARS2	1q25.1	-0.221593	-0.356407
L3MBTL1	20q13.12	-0.108721	-0.356352
GSTO1	10q25.1	0.101487	0.356305
TUFT1	1q21.3	-0.19135	-0.356238
BST1	4p15.32	0.133256	0.356176
TRIM24	7q33-q34	-0.226208	-0.356165
GAGE12J	Xp11.23	-0.0635901	-0.356044
KDM3B	5q31.2	-0.228962	-0.356012
MAPK1	22q11.22	-0.255193	-0.355938
TTC26	7q34	-0.167734	-0.355905
GPBAR1	2q35	0.811943	0.355847
FAM104A	17q25.1	-0.10383	-0.355805
PABPC1L	20q13.12	-0.172252	-0.355783
SLC1A4	2p14	-0.184894	-0.355725
EWSR1	22q12.2	-0.197696	-0.355701
STAG3	7q22.1	0.0757442	0.355635
JDP2	14q24.3	0.157722	0.355615
NDRG2	14q11.2	0.112898	0.355564
IQCC	1p35.2	-0.185832	-0.355411
MIR924HG	18q12.2-q12.3	-0.123157	-0.35537
IGFBP5	2q35	0.769767	0.355365
NEXN	1p31.1	0.23784	0.355103
ITPRIP	10q25.1	0.380496	0.35494
S1PR5	19p13.2	0.0672107	0.354935
GAGE4	Xp11.4-p11.2	-0.0441921	-0.354811
CD5L	1q23.1	0.107697	0.354709
DRAM1	12q23.2	-0.0761923	-0.354699
MYO10	5p15.1	0.132255	0.354691
PDE1B	12q13.2	0.706742	0.354654
PRKCD	3p21.1	-0.154727	-0.35459
WDR12	2q33.2	-0.220246	-0.354581
PNPLA7	9q34.3	0.537219	0.354461
C2CD3	11q13.4	-0.173919	-0.354446
APOD	3q29	0.188963	0.35442
HSD17B8	6p21.32	0.0646497	0.35432
RNF44	5q35.2	-0.187671	-0.354241
NRM	6p21.33	-0.0857461	-0.354171
TPD52L2	20q13.33	0.018374	-0.354162
ZBTB34	9q33.3	-0.119094	-0.354127
XPO1	2p15	-0.197723	-0.3541
INTS2	17q23.2	-0.19677	-0.353999
RNF220	1p34.1	-0.0825552	-0.353969
EFS	14q11.2	0.401458	0.353929
CLEC9A	12p13.2	0.116976	0.353811
SOCS7	17q12	-0.166254	-0.353692
MAIP1	2q33.1	0.0224431	0.353669
ANO1	11q13.3	0.0430756	0.353635
ZEB1-AS1	10p11.22	-0.183773	-0.353606
TBC1D22B	6p21.2	-0.0237676	-0.353524
PTN	7q33	0.0947482	0.353445
ZFYVE21	14q32.33	0.607309	0.353385
DGCR6	22q11.21|22q11	0.170605	0.353124
OSBP2	22q12.2	-0.107362	-0.353106
PIP4K2B	17q12	-0.00909009	-0.353079
VTI1B	14q24.1	0.276463	0.352945
PHIP	6q14.1	-0.140071	-0.352907
ZNF623	8q24.3	-0.20083	-0.352813
UBE2Z	17q21.32	-0.127275	-0.352796
CRIP1	14q32.33	0.437194	0.352774
KIAA0895	7p14.2	-0.218037	-0.352307
NFATC2IP	16p11.2	-0.180063	-0.352285
CTSO	4q32.1	0.0380331	0.352185
TMEM134	11q13.2	0.202174	0.352171
SRGAP2	1q32.1	-0.131121	-0.352083
F2R	5q13.3	0.193204	0.35206
RAD51D	17q12	-0.138065	-0.352031
NEB	2q23.3	-0.101058	-0.35179
SCARA5	8p21.1	0.057446	0.351776
ISG20L2	1q23.1	-0.23965	-0.351717
MRPL46	15q25.3	0.0851925	0.351549
PCDHGC3	5q31.3	0.728876	0.351531
ZNF92	7q11.21	-0.219801	-0.351509
RIT1	1q22	-0.11188	-0.351474
MGST2	4q31.1	0.0926536	0.351444
GATD3A	21q22.3	0.15059	0.351429
TSHZ3	19q12	0.122063	0.351369
SYNPO	5q33.1	0.220517	0.351369
LRRC3B	3p24.1	-0.00427172	0.351327
GTPBP4	10p15.3	-0.153112	-0.351321
C12ORF75	12q23.3	-0.124505	-0.351184
ACIN1	14q11.2	-0.0346117	-0.351101
COL25A1	4q25	0.356159	0.351061
ABCA9	17q24.2	0.0442432	0.350951
NEU1	6p21.33	-0.142351	-0.350825
SRSF1	17q22	-0.208637	-0.350676
GAMT	19p13.3	0.116848	0.350661
CYP11A1	15q24.1	0.065201	0.350642
MFN1	3q26.33	-0.195	-0.3506
ETFA	15q24.2-q24.3	0.0781946	0.350589
TACO1	17q23.3	0.0947899	0.350566
SLC44A2	19p13.2	0.28586	0.350562
CDKN2B-AS1	9p21.3	-0.135506	-0.350471
THSD1	13q14.3	0.0283284	0.350441
MMD	17q22	-0.0584396	-0.350349
ZNF84	12q24.33	-0.119389	-0.350308
URB2	1q42.13	-0.216525	-0.350241
GSTP1	11q13.2	0.709298	0.350225
WASF1	6q21	-0.150235	-0.350139
F11	4q35.2	0.0494659	0.350112
TBL1XR1	3q26.32	-0.172518	-0.350081
TMEM47	Xp21.1	0.212063	0.350052
LRPPRC	2p21	-0.217638	-0.350044
STAM	10p12.33	0.016027	-0.350002
FAM222B	17q11.2	-0.0203576	-0.349998
TCTN2	12q24.31	-0.110721	-0.349983
CYP4V2	4q35.1-q35.2	0.115698	0.349966
CFI	4q25	0.0630299	0.349924
CCT6A	7p11.2	-0.236937	-0.349923
HNRNPA3	2q31.2	-0.165799	-0.3499
RNASEH2A	19p13.13	-0.129567	-0.349882
ZIC2	13q32.3	-0.160987	-0.349853
DNAJC9	10q22.2	-0.168846	-0.349844
C16ORF45	16p13.11	0.0951759	0.349843
NEK4	3p21.1	-0.240286	-0.349841
NDRG3	20q11.23	-0.0210117	-0.349805
MBL2	10q21.1	0.0488415	0.349742
BCO2	11q23.1	0.099627	0.349734
RHOD	11q13.2	0.199275	0.349596
SFSWAP	12q24.33	-0.0482216	-0.349528
ALKBH7	19p13.3	0.208608	0.349493
ABCC5	3q27.1	0.0452115	-0.349464
NDUFA10	2q37.3	0.171957	0.349353
NDUFS7	19p13.3	0.273784	0.349242
ZNF445	3p21.31	-0.168973	-0.349225
CARMN	5q32	0.867285	0.349217
JRKL	11q21	-0.145548	-0.349146
ZNF589	3p21.31	0.00932687	-0.349068
TAF3	10p14	-0.195457	-0.349049
TRRAP	7q22.1	-0.212824	-0.348951
SP1	12q13.13	-0.101668	-0.348924
PSPH	7p11.2	-0.184117	-0.348896
TPPP3	16q22.1	0.278391	0.348883
APOE	19q13.32	0.399944	0.348754
ZNF280C	Xq26.1	-0.16601	-0.348574
THSD7B	2q22.1	0.138057	0.348539
ENAH	1q42.12	-0.12489	-0.348479
IKBIP	12q23.1	-0.141879	-0.348472
CES2	16q22.1	0.0486836	0.348424
PPARGC1A	4p15.2	0.0707667	0.348265
SUGP2	19p13.11	-0.0666617	-0.348115
TIGD7	16p13.3	-0.10938	-0.348078
SLC25A11	17p13.2	0.306721	0.348024
CDC37L1	9p24.1	0.139861	0.347984
R3HDM1	2q21.3	-0.180635	-0.347906
FNDC5	1p35.1	0.0446232	0.347793
HDAC11	3p25.1	-0.0822133	-0.34763
LEAP2	5q31.1	0.0617303	0.347372
NUP43	6q25.1	-0.139727	-0.347319
PARD6B	20q13.13	-0.186316	-0.347252
LPA	6q25.3-q26	0.0813489	0.347143
FAM19A1	3p14.1	0.151828	0.347117
GAGE12D	Xp11.23	-0.0578955	-0.34705
OR8A1	11q24.2	-0.121289	-0.347047
PIGS	17q11.2	-0.114152	-0.347024
ASGR1	17p13.1	0.0792305	0.34696
PHF12	17q11.2	-0.176398	-0.346895
ANKRD40	17q21.33	-0.0956309	-0.346881
CORO2A	9q22.33	-0.174213	-0.346861
PHF21A	11p11.2	-0.0626498	-0.34683
FOXS1	20q11.21	0.146855	0.346801
NUDT7	16q23.1	0.0631584	0.346662
BRI3BP	12q24.31	-0.128776	-0.346581
SNHG20	17q25.2	-0.097226	-0.346519
HTR2B	2q37.1	0.209511	0.346512
PRELID3B	20q13.32	-0.181355	-0.346414
ZNF792	19q13.11	-0.177966	-0.346383
SMAD3	15q22.33	-0.173776	-0.34638
SEC14L2	22q12.2	0.0491749	0.346355
KMT5C	19q13.42	-0.151926	-0.346104
KIAA1522	1p35.1	-0.195084	-0.345972
SLBP	4p16.3	-0.209896	-0.345901
P2RX1	17p13.2	0.395526	0.34585
COQ9	16q21	0.322421	0.345589
ACY1	3p21.2	0.0946519	0.345505
FOXK1	7p22.1	-0.169035	-0.345476
POLD3	11q13.4	-0.150585	-0.345473
MLLT6	17q12	-0.104045	-0.34547
DNMBP-AS1	10q24.2	0.0402221	0.345342
FBXO46	19q13.32	-0.0809617	-0.345315
ERCC3	2q14.3	-0.181776	-0.345307
FOSB	19q13.32	0.122504	0.345298
PPM1G	2p23.3	-0.122184	-0.345226
KBTBD11	8p23.3	0.073318	0.345223
LOC401463	8q12.3	0.280827	0.345084
ICE1	5p15.32	-0.213368	-0.344841
NKIRAS2	17q21.2	0.139399	-0.344816
RIPOR3	20q13.13	-0.00770057	0.344813
POC5	5q13.3	-0.0985047	-0.344706
MORC2	22q12.2	-0.216072	-0.344692
SETDB1	1q21.3	-0.137098	-0.344655
PDE1A	2q32.1	0.339862	0.344653
GC	4q13.3	0.054904	0.344589
MAFG-DT	17q25.3	-0.0979152	-0.344577
PGM5-AS1	9q21.11	0.0406504	0.34449
CFHR1	1q31.3	0.0786139	0.344212
KLHL42	12p11.22	-0.131422	-0.344161
CCDC8	19q13.32	0.0658028	0.344104
CROCCP3	1p36.13	0.115607	-0.344097
TFAP4	16p13.3	-0.200352	-0.344094
CCDC183	9q34.3	-0.111439	-0.344048
SRC	20q11.23	-0.163825	-0.343993
RNF135	17q11.2	0.27307	0.343833
SUPT3H	6p21.1	-0.127965	-0.343786
FAT4	4q28.1	0.185489	0.343739
HNRNPK	9q21.32	-0.271529	-0.343677
GPATCH8	17q21.31	-0.216641	-0.34367
SLF1	5q15	-0.158453	-0.343614
PLCH1	3q25.31	-0.13576	-0.343568
ANGPTL6	19p13.2	0.119741	0.343548
MAGEA4	Xq28	-0.0472511	-0.343449
CD93	20p11.21	0.221151	0.343386
METTL11B	1q24.2	-0.0869432	-0.343231
SLC37A4	11q23.3	0.0806743	0.343128
NXN	17p13.3	0.328749	0.343121
ADORA2B	17p12	-0.119558	-0.343112
C5ORF51	5p13.1	-0.105804	-0.343088
UBXN2A	2p23.3	-0.175759	-0.343029
SOD1	21q22.11	0.100947	0.342924
BLVRB	19q13.2	0.137514	0.342915
CABCOCO1	10q21.2	0.595569	0.342818
PLEKHG1	6q25.1	0.12127	0.342767
CCR7	17q21.2	0.0429654	0.342742
DECR2	16p13.3	0.0918427	0.342687
KANSL2	12q13.11	-0.190188	-0.342658
ACOT1	14q24.3	0.112345	0.342645
ATAD2	8q24.13	-0.177011	-0.342499
APLN	Xq26.1	-0.0601074	-0.342477
COL8A1	3q12.1	0.0825328	0.342471
CAPZA1	1p13.2	-0.150945	-0.342452
TCEAL7	Xq22.2	0.165579	0.342398
RNF213	17q25.3	-0.168416	-0.342342
RAN	12q24.33	-0.189654	-0.342153
POMC	2p23.3	0.178547	0.342085
POLG2	17q23.3	-0.217916	-0.342046
ARG1	6q23.2	0.0937301	0.342031
NUDT10	Xp11.22	0.0353106	0.341946
SDHB	1p36.13	0.12221	0.341931
GNPDA1	5q31.3	0.118391	-0.3419
PDZRN3	3p13	0.396262	0.34187
KNL1	15q15.1	-0.212097	-0.341807
HJV	1q21.1	0.0488642	0.341802
CRKL	22q11.21	-0.239836	-0.341785
TSEN54	17q25.1	-0.125545	-0.341783
AGFG1	2q36.3	-0.183832	-0.34175
GEMIN5	5q33.2	-0.20068	-0.341727
COG1	17q25.1	-0.0729387	-0.34171
PIAS3	1q21.1	-0.149213	-0.341653
STIP1	11q13.1	-0.149069	-0.341638
HSD17B2	16q23.3	0.0866464	0.34162
CD1C	1q23.1	0.180348	0.341501
CD1D	1q23.1	0.0988425	0.341452
GLMN	1p22.1	-0.110116	-0.341426
ESF1	20p12.1	-0.251794	-0.341395
SF3B4	1q21.2	-0.0979257	-0.34139
PHTF2	7q11.23-q21.11	-0.118691	-0.341389
MFSD2A	1p34.2	0.084602	0.341296
SUZ12P1	17q11.2	0.0671341	-0.341256
RASL11A	13q12.2	0.243591	0.341254
DNAAF5	7p22.3	-0.242324	-0.341226
MLLT10	10p12.31	-0.203779	-0.341112
EPRS	1q41	-0.218566	-0.341025
SLC39A1	1q21.3	-0.212029	-0.340982
ABCA8	17q24.2	0.0568959	0.340962
REPS2	Xp22.2	0.0309896	0.340883
CWC27	5q12.3	-0.180803	-0.34086
PIPOX	17q11.2	0.0441595	0.340841
CLEC10A	17p13.1	0.219337	0.340836
PRR19	19q13.2	-0.0570468	-0.340817
SLC22A15	1p13.1	-0.133484	-0.340772
CTGF	6q23.2	0.134118	0.340742
CCNE1	19q12	-0.0424076	-0.340732
DUSP5P1	1q42.13	-0.121632	-0.34067
LUC7L3	17q21.33	-0.0976186	-0.340584
GRPEL2	5q32	-0.145985	-0.340447
EPS8L3	1p13.3	-0.151729	-0.340446
RAMP1	2q37.3	0.155777	0.34044
MTA3	2p21	-0.0252898	-0.340382
PAGE2B	Xp11.21	-0.0510472	-0.34029
TBC1D31	8q24.13	-0.200539	-0.340243
POLR1A	2p11.2	-0.185952	-0.340213
TNNT3	11p15.5	-0.019013	0.340147
PROC	2q14.3	0.091408	0.340103
MIPOL1	14q13.3-q21.1	-0.188616	-0.339902
DESI2	1q44	-0.16587	-0.339826
ZNF286A	17p12	-0.0944859	-0.339783
EBF1	5q33.3	0.818826	0.339577
RAB17	2q37.3	0.0917886	0.339568
MAN1C1	1p36.11	0.31122	0.339553
DOT1L	19p13.3	-0.182653	-0.339512
NFRKB	11q24.3	-0.194348	-0.339478
KLRF1	12p13.31	0.313304	0.339444
CNTRL	9q33.2	-0.16288	-0.339432
RPS6KB1	17q23.1	-0.194753	-0.339336
PELI2	14q22.3	0.0447004	0.339323
ZNF273	7q11.21	-0.125111	-0.339316
RHOT1	17q11.2	-0.158463	-0.339313
GNPTG	16p13.3	0.159888	0.339299
LYPD2	8q24.3	0.0552062	0.339284
LHFPL3	7q22.2-q22.3	-0.0500381	-0.339211
ESD	13q14.2	0.085764	0.339176
CAT	11p13	0.0312529	0.339146
LOC100134368	16p13.3	-0.116248	-0.339145
CCDC77	12p13.33	-0.170552	-0.339143
DHRS4L2	14q11.2	0.186326	0.339109
LHFPL3-AS2	7q22.2-q22.3	-0.0778797	-0.339079
ACSF3	16q24.3	0.155586	0.339061
STK35	20p13	-0.18153	-0.339057
SPARCL1	4q22.1	-0.0167466	0.339042
GPR107	9q34.11	-0.153572	-0.339014
TSPYL5	8q22.1	0.0705631	0.338823
DEFB132	20p13	0.0308535	0.338732
RHEBL1	12q13.12	-0.0950258	-0.338717
TPM3	1q21.3	-0.209595	-0.33868
SLC14A1	18q12.3	0.00627737	0.338614
C1RL	12p13.31	0.0708067	0.338487
PHYH	10p13	0.062197	0.338458
ZBTB16	11q23.2	0.109594	0.338424
ATP5F1D	19p13.3	0.298735	0.338395
C3P1	19p13.2	0.0860701	0.338363
ITGA11	15q23	0.111158	0.338337
DENR	12q24.31	-0.187451	-0.3383
ATP1A2	1q23.2	-0.0205129	0.338255
CSNK1G1	15q22.31	-0.179938	-0.338255
CPZ	4p16.1	0.503044	0.338205
RCAN1	21q22.12	0.089798	0.338198
NKAPL	6p22.1	0.206831	0.338163
DCP1A	3p21.1	-0.15012	-0.338113
SAMD1	19p13.12	-0.208974	-0.338089
SERPINA4	14q32.13	0.10279	0.338027
CCL22	16q21	0.059893	0.33801
VMO1	17p13.2	0.189622	0.337987
NUP153	6p22.3	-0.217232	-0.337985
CDKAL1	6p22.3	-0.182005	-0.337982
ROR2	9q22.31	0.333498	0.337961
ZIC5	13q32.3	-0.141937	-0.337846
ACAA2	18q21.1	0.0737204	0.337833
TAF1A	1q41	-0.184577	-0.33782
PDK4	7q21.3	0.0359126	0.337741
ABCC6	16p13.11	0.0160706	0.337685
IL34	16q22.1	0.479687	0.337678
KCNMB3	3q26.32	-0.113529	-0.3376
NDUFB2	7q34	0.180955	0.337596
STK36	2q35	-0.110084	-0.337557
SGCD	5q33.2-q33.3	0.323181	0.337543
DHX34	19q13.32	-0.127331	-0.337534
PUS3	11q24.2	0.0386307	0.337497
TLK2	17q23.2	-0.131786	-0.337486
HSF2BP	21q22.3	-0.144868	-0.337402
PKD1L1	7p12.3	0.0833884	0.337375
LINC01558	6q27	0.0544098	0.337206
GPT2	16q11.2	0.0664487	0.336926
TRMT13	1p21.2	-0.0658783	-0.336834
TDO2	4q32.1	0.0857058	0.336765
GP6	19q13.42	0.0990404	0.336719
DPH3P1	20q13.33	-0.132921	-0.336703
MPP6	7p15.3	-0.179636	-0.336674
TSPAN11	12p11.21	0.0524241	0.336636
MAP3K9	14q24.2	-0.180938	-0.336616
RASL10A	22q12.2	0.379437	0.336563
SMIM10	Xq26.3	0.315364	0.336541
GRPEL1	4p16.1	0.0856833	0.336539
RBM15B	3p21.2	-0.1407	-0.336468
OAF	11q23.3	0.02933	0.336392
CTSF	11q13.2	0.233397	0.336379
C4ORF47	4q35.1	-0.118532	-0.336379
HADHB	2p23.3	0.167928	0.336314
PAK4	19q13.2	-0.167858	-0.336197
TMEM241	18q11.2	-0.110799	-0.336179
TMEM119	12q23.3	0.323428	0.336125
ACADVL	17p13.1	0.205253	0.336027
CASP8AP2	6q15	-0.17453	-0.335868
FAM24B	10q26.13	-0.0579497	-0.335842
CCDC159	19p13.2	0.36961	0.335727
MIS18A	21q22.11	-0.162546	-0.335714
EEF1E1	6p24.3	-0.162858	-0.335431
IGFBP6	12q13.13	0.872415	0.3354
NAAA	4q21.1	0.0988906	0.335324
ADCYAP1	18p11.32	0.248345	0.335266
FAM208A	3p14.3	-0.176681	-0.335252
ATP2A3	17p13.2	0.326804	0.33525
CNOT10	3p22.3	-0.109631	-0.335247
STX6	1q25.3	-0.0728467	-0.33518
CYB5RL	1p32.3	-0.167315	-0.335138
GBA3	4p15.2	0.0802791	0.335059
SMIM7	19p13.11	0.226681	0.335057
EBF3	10q26.3	0.146237	0.334983
FAM57B	16p11.2	-0.0980202	-0.33486
NOLC1	10q24.32	-0.229633	-0.334698
PDGFD	11q22.3	-0.00414941	0.334671
LINC00661	19p13.12	-0.0668112	-0.334641
HMGXB3	5q32	-0.0729001	-0.334585
COL17A1	10q25.1	-0.0277863	0.334548
PPP1R16B	20q11.23	0.12775	0.334533
HLX	1q41	0.261703	0.334527
KIN	10p14	-0.193384	-0.334426
OTC	Xp11.4	0.0324558	0.334425
HAUS1	18q21.1	-0.165072	-0.334256
ZNF519	18p11.21	-0.113943	-0.334242
SLCO2B1	11q13.4	0.0294143	0.334238
JAG2	14q32.33	0.173234	0.334165
TNFRSF1A	12p13.31	0.2008	0.334088
QSOX2	9q34.3	-0.155469	-0.334057
LRIG2	1p13.2	-0.165154	-0.334052
CCP110	16p12.3	-0.168602	-0.333965
ZFR	5p13.3	-0.233729	-0.333939
[truncated: 18,091 more rows]
