# Supplementary material for: Downregulation of exosomal CLEC3B in hepatocellular carcinoma promotes metastasis and angiogenesis via AMPK and VEGF signals
Source: Cell Commun Signal. 2019 Sep 2;17:113. doi: 10.1186/s12964-019-0423-6 (PMC6721425; doi:10.1186/s12964-019-0423-6)
Supplement: Supplementary file 13 — Table S4. The functional enrichment of KEGG pathway. (XLSX 27 kb) [file 12964_2019_423_MOESM13_ESM.xlsx]

## Sheet: kegg
Additional file 13: Table S4. KEGG Pathway
Pathway Name	Pathway ID	Pvalue	Pvalue_adjusted	Genes	Count	Pop Hit	List_Total	Background Genes	URL
Vascular smooth muscle contraction	hsa04270	3.47e-06	0.000629	NPR1|1.27456062732;CACNA1C|1.28342589756;RAMP3|1.37554181814;ADCY4|1.41421356237;GUCY1A2|1.43395524802;PTGIR|1.45397251732;RAMP2|1.60213975518;ACTA2|1.63580411712;MRVI1|1.75321144263;PPP1R14A|1.75321144263;MYL9|1.84037530125	11	120	115	7057	http://www.kegg.jp/kegg-bin/show_pathway?hsa04270/hsa:4881%09red/hsa:775%09red/hsa:10268%09red/hsa:196883%09red/hsa:2977%09red/hsa:5739%09red/hsa:10266%09red/hsa:59%09red/hsa:10335%09red/hsa:94274%09red/hsa:10398%09red
cGMP-PKG signaling pathway	hsa04022	7.94e-05	0.00719	ATP2A3|1.25701337452;NPR1|1.27456062732;CACNA1C|1.28342589756;MEF2C|1.28342589756;ADRA2A|1.36604025675;ADCY4|1.41421356237;GUCY1A2|1.43395524802;PDE2A|1.45397251732;PIK3R3|1.64718203454;MRVI1|1.75321144263;MYL9|1.84037530125	11	167	115	7057	http://www.kegg.jp/kegg-bin/show_pathway?hsa04022/hsa:489%09red/hsa:4881%09red/hsa:775%09red/hsa:4208%09red/hsa:150%09red/hsa:196883%09red/hsa:2977%09red/hsa:5138%09red/hsa:8503%09red/hsa:10335%09red/hsa:10398%09red
Leukocyte transendothelial migration	hsa04670	0.000642	0.0302	CXCL12|1.2483305489;CDH5|1.2483305489;ESAM|1.27456062732;PECAM1|1.34723357687;THY1|1.36604025675;RAPGEF3|1.45397251732;PIK3R3|1.64718203454;MYL9|1.84037530125	8	118	115	7057	http://www.kegg.jp/kegg-bin/show_pathway?hsa04670/hsa:6387%09red/hsa:1003%09red/hsa:90952%09red/hsa:5175%09red/hsa:7070%09red/hsa:10411%09red/hsa:8503%09red/hsa:10398%09red
Calcium signaling pathway	hsa04020	0.000667	0.0302	ATP2A3|1.25701337452;PDE1A|1.26575659397;CACNA1C|1.28342589756;PTGER3|1.30134185544;P2RX1|1.31950791077;GNA14|1.33792755479;ITPKB|1.41421356237;ADCY4|1.41421356237;TBXA2R|1.46408569595;PDE1B|1.63580411712	10	180	115	7057	http://www.kegg.jp/kegg-bin/show_pathway?hsa04020/hsa:489%09red/hsa:5136%09red/hsa:775%09red/hsa:5733%09red/hsa:5023%09red/hsa:9630%09red/hsa:3707%09red/hsa:196883%09red/hsa:6915%09red/hsa:5153%09red
Regulation of lipolysis in adipocytes	hsa04923	0.00207	0.0751	NPR1|1.27456062732;PTGER3|1.30134185544;ADCY4|1.41421356237;PIK3R3|1.64718203454;FABP4|1.65863909163	5	56	115	7057	http://www.kegg.jp/kegg-bin/show_pathway?hsa04923/hsa:4881%09red/hsa:5733%09red/hsa:196883%09red/hsa:8503%09red/hsa:2167%09red
Platelet activation	hsa04611	0.00364	0.0966	F2RL3|1.30134185544;P2RX1|1.31950791077;ADCY4|1.41421356237;GUCY1A2|1.43395524802;PTGIR|1.45397251732;TBXA2R|1.46408569595;PIK3R3|1.64718203454	7	122	115	7057	http://www.kegg.jp/kegg-bin/show_pathway?hsa04611/hsa:9002%09red/hsa:5023%09red/hsa:196883%09red/hsa:2977%09red/hsa:5739%09red/hsa:6915%09red/hsa:8503%09red
Renin secretion	hsa04924	0.00374	0.0966	PDE1A|1.26575659397;NPR1|1.27456062732;CACNA1C|1.28342589756;GUCY1A2|1.43395524802;PDE1B|1.63580411712	5	64	115	7057	http://www.kegg.jp/kegg-bin/show_pathway?hsa04924/hsa:5136%09red/hsa:4881%09red/hsa:775%09red/hsa:2977%09red/hsa:5153%09red
Alzheimer's disease	hsa05010	0.00596	0.135	ATP2A3|1.25701337452;NDUFB8|1.27456062732;CACNA1C|1.28342589756;APOE|1.31950791077;NDUFB1|1.36604025675;COX4I1|1.40444487574;COX4I2|1.40444487574;COX7A1|1.84037530125	8	168	115	7057	http://www.kegg.jp/kegg-bin/show_pathway?hsa05010/hsa:489%09red/hsa:4714%09red/hsa:775%09red/hsa:348%09red/hsa:4707%09red/hsa:1327%09red/hsa:84701%09red/hsa:1346%09red
Glutathione metabolism	hsa00480	0.00993	0.195	MGST3|1.2483305489;GSTP1|1.63580411712;GGT5|1.71713087288;GSTM5|1.85317612378	4	52	115	7057	http://www.kegg.jp/kegg-bin/show_pathway?hsa00480/hsa:4259%09red/hsa:2950%09red/hsa:2687%09red/hsa:2949%09red
Non-alcoholic fatty liver disease (NAFLD)	hsa04932	0.0114	0.195	NDUFB8|1.27456062732;MAPK10|1.34723357687;NDUFB1|1.36604025675;COX4I1|1.40444487574;COX4I2|1.40444487574;PIK3R3|1.64718203454;COX7A1|1.84037530125	7	151	115	7057	http://www.kegg.jp/kegg-bin/show_pathway?hsa04932/hsa:4714%09red/hsa:5602%09red/hsa:4707%09red/hsa:1327%09red/hsa:84701%09red/hsa:8503%09red/hsa:1346%09red
Neurotrophin signaling pathway	hsa04722	0.0133	0.195	RPS6KA2|1.23114441334;MAPK10|1.34723357687;NGF|1.39474366635;NTF3|1.46408569595;NTRK2|1.48452357063;PIK3R3|1.64718203454	6	120	115	7057	http://www.kegg.jp/kegg-bin/show_pathway?hsa04722/hsa:6196%09red/hsa:5602%09red/hsa:4803%09red/hsa:4908%09red/hsa:4915%09red/hsa:8503%09red
Oxytocin signaling pathway	hsa04921	0.0144	0.195	NPR1|1.27456062732;CACNA1C|1.28342589756;MEF2C|1.28342589756;ADCY4|1.41421356237;GUCY1A2|1.43395524802;PIK3R3|1.64718203454;MYL9|1.84037530125	7	158	115	7057	http://www.kegg.jp/kegg-bin/show_pathway?hsa04921/hsa:4881%09red/hsa:775%09red/hsa:4208%09red/hsa:196883%09red/hsa:2977%09red/hsa:8503%09red/hsa:10398%09red
Neuroactive ligand-receptor interaction	hsa04080	0.0149	0.195	PTGDR|1.2483305489;APLNR|1.26575659397;F2RL3|1.30134185544;PTGER3|1.30134185544;P2RX1|1.31950791077;AVPR2|1.35660432745;ADRA2A|1.36604025675;PTGIR|1.45397251732;TBXA2R|1.46408569595;NMUR1|1.64718203454	10	278	115	7057	http://www.kegg.jp/kegg-bin/show_pathway?hsa04080/hsa:5729%09red/hsa:187%09red/hsa:9002%09red/hsa:5733%09red/hsa:5023%09red/hsa:554%09red/hsa:150%09red/hsa:5739%09red/hsa:6915%09red/hsa:10316%09red
cAMP signaling pathway	hsa04024	0.0157	0.195	NPR1|1.27456062732;CACNA1C|1.28342589756;PTGER3|1.30134185544;MAPK10|1.34723357687;ADCY4|1.41421356237;RAPGEF3|1.45397251732;PIK3R3|1.64718203454;MYL9|1.84037530125	8	199	115	7057	http://www.kegg.jp/kegg-bin/show_pathway?hsa04024/hsa:4881%09red/hsa:775%09red/hsa:5733%09red/hsa:5602%09red/hsa:196883%09red/hsa:10411%09red/hsa:8503%09red/hsa:10398%09red
Morphine addiction	hsa05032	0.0161	0.195	PDE1A|1.26575659397;ADCY4|1.41421356237;PDE2A|1.45397251732;PDE1B|1.63580411712;GNG11|1.72907446262	5	91	115	7057	http://www.kegg.jp/kegg-bin/show_pathway?hsa05032/hsa:5136%09red/hsa:196883%09red/hsa:5138%09red/hsa:5153%09red/hsa:2791%09red
Focal adhesion	hsa04510	0.0175	0.198	VEGFC|1.28342589756;TNXB|1.28342589756;COL6A1|1.29235283064;MAPK10|1.34723357687;FLT4|1.34723357687;COL6A2|1.39474366635;PIK3R3|1.64718203454;MYL9|1.84037530125	8	203	115	7057	http://www.kegg.jp/kegg-bin/show_pathway?hsa04510/hsa:7424%09red/hsa:7148%09red/hsa:1291%09red/hsa:5602%09red/hsa:2324%09red/hsa:1292%09red/hsa:8503%09red/hsa:10398%09red
Drug metabolism - cytochrome P450	hsa00982	0.0257	0.274	MGST3|1.2483305489;FMO2|1.28342589756;GSTP1|1.63580411712;GSTM5|1.85317612378	4	69	115	7057	http://www.kegg.jp/kegg-bin/show_pathway?hsa00982/hsa:4259%09red/hsa:2327%09red/hsa:2950%09red/hsa:2949%09red
Cell adhesion molecules (CAMs)	hsa04514	0.0316	0.318	CD34|1.23114441334;CDH5|1.2483305489;ESAM|1.27456062732;ICAM2|1.28342589756;LRRC4B|1.34723357687;PECAM1|1.34723357687	6	146	115	7057	http://www.kegg.jp/kegg-bin/show_pathway?hsa04514/hsa:947%09red/hsa:1003%09red/hsa:90952%09red/hsa:3384%09red/hsa:94030%09red/hsa:5175%09red
Cardiac muscle contraction	hsa04260	0.038	0.362	CACNA1C|1.28342589756;COX4I1|1.40444487574;COX4I2|1.40444487574;COX7A1|1.84037530125	4	78	115	7057	http://www.kegg.jp/kegg-bin/show_pathway?hsa04260/hsa:775%09red/hsa:1327%09red/hsa:84701%09red/hsa:1346%09red
Aldosterone synthesis and secretion	hsa04925	0.0427	0.362	NPR1|1.27456062732;CACNA1C|1.28342589756;ADCY4|1.41421356237;PDE2A|1.45397251732	4	81	115	7057	http://www.kegg.jp/kegg-bin/show_pathway?hsa04925/hsa:4881%09red/hsa:775%09red/hsa:196883%09red/hsa:5138%09red
Type II diabetes mellitus	hsa04930	0.0429	0.362	CACNA1C|1.28342589756;MAPK10|1.34723357687;PIK3R3|1.64718203454	3	48	115	7057	http://www.kegg.jp/kegg-bin/show_pathway?hsa04930/hsa:775%09red/hsa:5602%09red/hsa:8503%09red
Malaria	hsa05144	0.0452	0.362	KLRB1|1.29235283064;PECAM1|1.34723357687;GYPC|1.41421356237	3	49	115	7057	http://www.kegg.jp/kegg-bin/show_pathway?hsa05144/hsa:3820%09red/hsa:5175%09red/hsa:2995%09red
Taste transduction	hsa04742	0.046	0.362	PDE1A|1.26575659397;CACNA1C|1.28342589756;ADCY4|1.41421356237;PDE1B|1.63580411712	4	83	115	7057	http://www.kegg.jp/kegg-bin/show_pathway?hsa04742/hsa:5136%09red/hsa:775%09red/hsa:196883%09red/hsa:5153%09red
Rap1 signaling pathway	hsa04015	0.0563	0.394	VEGFC|1.28342589756;F2RL3|1.30134185544;FLT4|1.34723357687;NGF|1.39474366635;ADCY4|1.41421356237;RAPGEF3|1.45397251732;PIK3R3|1.64718203454	7	211	115	7057	http://www.kegg.jp/kegg-bin/show_pathway?hsa04015/hsa:7424%09red/hsa:9002%09red/hsa:2324%09red/hsa:4803%09red/hsa:196883%09red/hsa:10411%09red/hsa:8503%09red
Pathways in cancer	hsa05200	0.058	0.394	CXCL12|1.2483305489;VEGFC|1.28342589756;F2RL3|1.30134185544;PTGER3|1.30134185544;PLEKHG5|1.33792755479;MAPK10|1.34723357687;ADCY4|1.41421356237;EPAS1|1.47426921729;GSTP1|1.63580411712;PIK3R3|1.64718203454;GNG11|1.72907446262	11	397	115	7057	http://www.kegg.jp/kegg-bin/show_pathway?hsa05200/hsa:6387%09red/hsa:7424%09red/hsa:9002%09red/hsa:5733%09red/hsa:57449%09red/hsa:5602%09red/hsa:196883%09red/hsa:2034%09red/hsa:2950%09red/hsa:8503%09red/hsa:2791%09red
Dilated cardiomyopathy	hsa05414	0.0588	0.394	SGCA|1.23970769994;SGCD|1.2483305489;CACNA1C|1.28342589756;ADCY4|1.41421356237	4	90	115	7057	http://www.kegg.jp/kegg-bin/show_pathway?hsa05414/hsa:6442%09red/hsa:6444%09red/hsa:775%09red/hsa:196883%09red
Protein digestion and absorption	hsa04974	0.0588	0.394	ELN|1.23114441334;COL14A1|1.27456062732;COL6A1|1.29235283064;COL6A2|1.39474366635	4	90	115	7057	http://www.kegg.jp/kegg-bin/show_pathway?hsa04974/hsa:2006%09red/hsa:7373%09red/hsa:1291%09red/hsa:1292%09red
Oxidative phosphorylation	hsa00190	0.0656	0.416	NDUFB8|1.27456062732;NDUFB1|1.36604025675;COX4I1|1.40444487574;COX4I2|1.40444487574;COX7A1|1.84037530125	5	133	115	7057	http://www.kegg.jp/kegg-bin/show_pathway?hsa00190/hsa:4714%09red/hsa:4707%09red/hsa:1327%09red/hsa:84701%09red/hsa:1346%09red
Purine metabolism	hsa00230	0.0671	0.416	PDE1A|1.26575659397;NPR1|1.27456062732;ADCY4|1.41421356237;GUCY1A2|1.43395524802;PDE2A|1.45397251732;PDE1B|1.63580411712	6	176	115	7057	http://www.kegg.jp/kegg-bin/show_pathway?hsa00230/hsa:5136%09red/hsa:4881%09red/hsa:196883%09red/hsa:2977%09red/hsa:5138%09red/hsa:5153%09red
Circadian entrainment	hsa04713	0.069	0.416	CACNA1C|1.28342589756;ADCY4|1.41421356237;GUCY1A2|1.43395524802;GNG11|1.72907446262	4	95	115	7057	http://www.kegg.jp/kegg-bin/show_pathway?hsa04713/hsa:775%09red/hsa:196883%09red/hsa:2977%09red/hsa:2791%09red
Progesterone-mediated oocyte maturation	hsa04914	0.0755	0.424	RPS6KA2|1.23114441334;MAPK10|1.34723357687;ADCY4|1.41421356237;PIK3R3|1.64718203454	4	98	115	7057	http://www.kegg.jp/kegg-bin/show_pathway?hsa04914/hsa:6196%09red/hsa:5602%09red/hsa:196883%09red/hsa:8503%09red
Inflammatory mediator regulation of TRP channels	hsa04750	0.0755	0.424	MAPK10|1.34723357687;NGF|1.39474366635;ADCY4|1.41421356237;PIK3R3|1.64718203454	4	98	115	7057	http://www.kegg.jp/kegg-bin/show_pathway?hsa04750/hsa:5602%09red/hsa:4803%09red/hsa:196883%09red/hsa:8503%09red
Arachidonic acid metabolism	hsa00590	0.0799	0.424	LTC4S|1.33792755479;PTGDS|1.53687518129;GGT5|1.71713087288	3	62	115	7057	http://www.kegg.jp/kegg-bin/show_pathway?hsa00590/hsa:4056%09red/hsa:5730%09red/hsa:2687%09red
Parkinson's disease	hsa05012	0.0817	0.424	NDUFB8|1.27456062732;NDUFB1|1.36604025675;COX4I1|1.40444487574;COX4I2|1.40444487574;COX7A1|1.84037530125	5	142	115	7057	http://www.kegg.jp/kegg-bin/show_pathway?hsa05012/hsa:4714%09red/hsa:4707%09red/hsa:1327%09red/hsa:84701%09red/hsa:1346%09red
Retrograde endocannabinoid signaling	hsa04723	0.0823	0.424	CACNA1C|1.28342589756;MAPK10|1.34723357687;ADCY4|1.41421356237;GNG11|1.72907446262	4	101	115	7057	http://www.kegg.jp/kegg-bin/show_pathway?hsa04723/hsa:775%09red/hsa:5602%09red/hsa:196883%09red/hsa:2791%09red
Chemokine signaling pathway	hsa04062	0.0844	0.424	CXCL12|1.2483305489;CCL23|1.28342589756;ADCY4|1.41421356237;PIK3R3|1.64718203454;GNG11|1.72907446262;CCL14|1.77768536233	6	187	115	7057	http://www.kegg.jp/kegg-bin/show_pathway?hsa04062/hsa:6387%09red/hsa:6368%09red/hsa:196883%09red/hsa:8503%09red/hsa:2791%09red/hsa:6358%09red
Mucin type O-Glycan biosynthesis	hsa00512	0.0902	0.44	GALNT13|1.38510946811;GALNT16|1.53687518129	2	31	115	7057	http://www.kegg.jp/kegg-bin/show_pathway?hsa00512/hsa:114805%09red/hsa:57452%09red
Long-term potentiation	hsa04720	0.0923	0.44	RPS6KA2|1.23114441334;CACNA1C|1.28342589756;RAPGEF3|1.45397251732	3	66	115	7057	http://www.kegg.jp/kegg-bin/show_pathway?hsa04720/hsa:6196%09red/hsa:775%09red/hsa:10411%09red
Adrenergic signaling in cardiomyocytes	hsa04261	0.0956	0.444	SCN4B|1.28342589756;CACNA1C|1.28342589756;ADCY4|1.41421356237;RAPGEF3|1.45397251732;PIK3R3|1.64718203454	5	149	115	7057	http://www.kegg.jp/kegg-bin/show_pathway?hsa04261/hsa:6330%09red/hsa:775%09red/hsa:196883%09red/hsa:10411%09red/hsa:8503%09red
Insulin resistance	hsa04931	0.102	0.461	RPS6KA2|1.23114441334;MAPK10|1.34723357687;PIK3R3|1.64718203454;PYGM|1.84037530125	4	109	115	7057	http://www.kegg.jp/kegg-bin/show_pathway?hsa04931/hsa:6196%09red/hsa:5602%09red/hsa:8503%09red/hsa:5837%09red
PI3K-Akt signaling pathway	hsa04151	0.105	0.461	IL3RA|1.2483305489;VEGFC|1.28342589756;TNXB|1.28342589756;COL6A1|1.29235283064;FLT4|1.34723357687;COL6A2|1.39474366635;NGF|1.39474366635;PIK3R3|1.64718203454;GNG11|1.72907446262	9	342	115	7057	http://www.kegg.jp/kegg-bin/show_pathway?hsa04151/hsa:3563%09red/hsa:7424%09red/hsa:7148%09red/hsa:1291%09red/hsa:2324%09red/hsa:1292%09red/hsa:4803%09red/hsa:8503%09red/hsa:2791%09red
Cholinergic synapse	hsa04725	0.107	0.461	CACNA1C|1.28342589756;ADCY4|1.41421356237;PIK3R3|1.64718203454;GNG11|1.72907446262	4	111	115	7057	http://www.kegg.jp/kegg-bin/show_pathway?hsa04725/hsa:775%09red/hsa:196883%09red/hsa:8503%09red/hsa:2791%09red
Alanine, aspartate and glutamate metabolism	hsa00250	0.111	0.466	ALDH4A1|1.23970769994;RIMKLB|1.33792755479	2	35	115	7057	http://www.kegg.jp/kegg-bin/show_pathway?hsa00250/hsa:8659%09red/hsa:57494%09red
Metabolism of xenobiotics by cytochrome P450	hsa00980	0.116	0.477	MGST3|1.2483305489;GSTP1|1.63580411712;GSTM5|1.85317612378	3	73	115	7057	http://www.kegg.jp/kegg-bin/show_pathway?hsa00980/hsa:4259%09red/hsa:2950%09red/hsa:2949%09red
Arrhythmogenic right ventricular cardiomyopathy (ARVC)	hsa05412	0.119	0.48	SGCA|1.23970769994;SGCD|1.2483305489;CACNA1C|1.28342589756	3	74	115	7057	http://www.kegg.jp/kegg-bin/show_pathway?hsa05412/hsa:6442%09red/hsa:6444%09red/hsa:775%09red
MAPK signaling pathway	hsa04010	0.122	0.48	RPS6KA2|1.23114441334;CACNA1C|1.28342589756;MEF2C|1.28342589756;MAPK10|1.34723357687;NGF|1.39474366635;NTF3|1.46408569595;NTRK2|1.48452357063	7	255	115	7057	http://www.kegg.jp/kegg-bin/show_pathway?hsa04010/hsa:6196%09red/hsa:775%09red/hsa:4208%09red/hsa:5602%09red/hsa:4803%09red/hsa:4908%09red/hsa:4915%09red
ECM-receptor interaction	hsa04512	0.149	0.558	TNXB|1.28342589756;COL6A1|1.29235283064;COL6A2|1.39474366635	3	82	115	7057	http://www.kegg.jp/kegg-bin/show_pathway?hsa04512/hsa:7148%09red/hsa:1291%09red/hsa:1292%09red
Chemical carcinogenesis	hsa05204	0.149	0.558	MGST3|1.2483305489;GSTP1|1.63580411712;GSTM5|1.85317612378	3	82	115	7057	http://www.kegg.jp/kegg-bin/show_pathway?hsa05204/hsa:4259%09red/hsa:2950%09red/hsa:2949%09red
Hypertrophic cardiomyopathy (HCM)	hsa05410	0.153	0.558	SGCA|1.23970769994;SGCD|1.2483305489;CACNA1C|1.28342589756	3	83	115	7057	http://www.kegg.jp/kegg-bin/show_pathway?hsa05410/hsa:6442%09red/hsa:6444%09red/hsa:775%09red
Axon guidance	hsa04360	0.159	0.558	EPHB1|1.2483305489;CXCL12|1.2483305489;SLIT3|1.35660432745;BOC|1.49484924863;PIK3R3|1.64718203454	5	176	115	7057	http://www.kegg.jp/kegg-bin/show_pathway?hsa04360/hsa:2047%09red/hsa:6387%09red/hsa:6586%09red/hsa:91653%09red/hsa:8503%09red
Vasopressin-regulated water reabsorption	hsa04962	0.161	0.558	VAMP2|1.28342589756;AVPR2|1.35660432745	2	44	115	7057	http://www.kegg.jp/kegg-bin/show_pathway?hsa04962/hsa:6844%09red/hsa:554%09red
Insulin secretion	hsa04911	0.161	0.558	VAMP2|1.28342589756;CACNA1C|1.28342589756;ADCY4|1.41421356237	3	85	115	7057	http://www.kegg.jp/kegg-bin/show_pathway?hsa04911/hsa:6844%09red/hsa:775%09red/hsa:196883%09red
Taurine and hypotaurine metabolism	hsa00430	0.165	0.558	GGT5|1.71713087288	1	11	115	7057	http://www.kegg.jp/kegg-bin/show_pathway?hsa00430/hsa:2687%09red
Ras signaling pathway	hsa04014	0.167	0.558	VEGFC|1.28342589756;MAPK10|1.34723357687;FLT4|1.34723357687;NGF|1.39474366635;PIK3R3|1.64718203454;GNG11|1.72907446262	6	228	115	7057	http://www.kegg.jp/kegg-bin/show_pathway?hsa04014/hsa:7424%09red/hsa:5602%09red/hsa:2324%09red/hsa:4803%09red/hsa:8503%09red/hsa:2791%09red
GABAergic synapse	hsa04727	0.173	0.558	CACNA1C|1.28342589756;ADCY4|1.41421356237;GNG11|1.72907446262	3	88	115	7057	http://www.kegg.jp/kegg-bin/show_pathway?hsa04727/hsa:775%09red/hsa:196883%09red/hsa:2791%09red
Hematopoietic cell lineage	hsa04640	0.173	0.558	CD34|1.23114441334;IL3RA|1.2483305489;CD59|1.28342589756	3	88	115	7057	http://www.kegg.jp/kegg-bin/show_pathway?hsa04640/hsa:947%09red/hsa:3563%09red/hsa:966%09red
Salivary secretion	hsa04970	0.177	0.561	VAMP2|1.28342589756;ADCY4|1.41421356237;GUCY1A2|1.43395524802	3	89	115	7057	http://www.kegg.jp/kegg-bin/show_pathway?hsa04970/hsa:6844%09red/hsa:196883%09red/hsa:2977%09red
Notch signaling pathway	hsa04330	0.184	0.567	HES5|1.28342589756;NOTCH4|1.28342589756	2	48	115	7057	http://www.kegg.jp/kegg-bin/show_pathway?hsa04330/hsa:388585%09red/hsa:4855%09red
GnRH signaling pathway	hsa04912	0.185	0.567	CACNA1C|1.28342589756;MAPK10|1.34723357687;ADCY4|1.41421356237	3	91	115	7057	http://www.kegg.jp/kegg-bin/show_pathway?hsa04912/hsa:775%09red/hsa:5602%09red/hsa:196883%09red
Insulin signaling pathway	hsa04910	0.191	0.571	MAPK10|1.34723357687;INPP5K|1.59107296751;PIK3R3|1.64718203454;PYGM|1.84037530125	4	139	115	7057	http://www.kegg.jp/kegg-bin/show_pathway?hsa04910/hsa:5602%09red/hsa:51763%09red/hsa:8503%09red/hsa:5837%09red
Apoptosis	hsa04210	0.194	0.571	IL3RA|1.2483305489;MAPK10|1.34723357687;NGF|1.39474366635;PIK3R3|1.64718203454	4	140	115	7057	http://www.kegg.jp/kegg-bin/show_pathway?hsa04210/hsa:3563%09red/hsa:5602%09red/hsa:4803%09red/hsa:8503%09red
Arginine and proline metabolism	hsa00330	0.196	0.571	P4HA3|1.23114441334;ALDH4A1|1.23970769994	2	50	115	7057	http://www.kegg.jp/kegg-bin/show_pathway?hsa00330/hsa:283208%09red/hsa:8659%09red
Huntington's disease	hsa05016	0.206	0.587	NDUFB8|1.27456062732;NDUFB1|1.36604025675;COX4I1|1.40444487574;COX4I2|1.40444487574;COX7A1|1.84037530125	5	193	115	7057	http://www.kegg.jp/kegg-bin/show_pathway?hsa05016/hsa:4714%09red/hsa:4707%09red/hsa:1327%09red/hsa:84701%09red/hsa:1346%09red
Phospholipase D signaling pathway	hsa04072	0.208	0.587	AVPR2|1.35660432745;ADCY4|1.41421356237;RAPGEF3|1.45397251732;PIK3R3|1.64718203454	4	144	115	7057	http://www.kegg.jp/kegg-bin/show_pathway?hsa04072/hsa:554%09red/hsa:196883%09red/hsa:10411%09red/hsa:8503%09red
Phosphatidylinositol signaling system	hsa04070	0.214	0.597	ITPKB|1.41421356237;INPP5K|1.59107296751;PIK3R3|1.64718203454	3	98	115	7057	http://www.kegg.jp/kegg-bin/show_pathway?hsa04070/hsa:3707%09red/hsa:51763%09red/hsa:8503%09red
AGE-RAGE signaling pathway in diabetic complications	hsa04933	0.227	0.623	VEGFC|1.28342589756;MAPK10|1.34723357687;PIK3R3|1.64718203454	3	101	115	7057	http://www.kegg.jp/kegg-bin/show_pathway?hsa04933/hsa:7424%09red/hsa:5602%09red/hsa:8503%09red
Chagas disease (American trypanosomiasis)	hsa05142	0.24	0.64	GNA14|1.33792755479;MAPK10|1.34723357687;PIK3R3|1.64718203454	3	104	115	7057	http://www.kegg.jp/kegg-bin/show_pathway?hsa05142/hsa:9630%09red/hsa:5602%09red/hsa:8503%09red
Selenocompound metabolism	hsa00450	0.244	0.64	INMT|1.40444487574	1	17	115	7057	http://www.kegg.jp/kegg-bin/show_pathway?hsa00450/hsa:11185%09red
Phenylalanine metabolism	hsa00360	0.244	0.64	AOC3|1.31039340386	1	17	115	7057	http://www.kegg.jp/kegg-bin/show_pathway?hsa00360/hsa:8639%09red
Viral myocarditis	hsa05416	0.256	0.647	SGCA|1.23970769994;SGCD|1.2483305489	2	60	115	7057	http://www.kegg.jp/kegg-bin/show_pathway?hsa05416/hsa:6442%09red/hsa:6444%09red
mTOR signaling pathway	hsa04150	0.256	0.647	RPS6KA2|1.23114441334;PIK3R3|1.64718203454	2	60	115	7057	http://www.kegg.jp/kegg-bin/show_pathway?hsa04150/hsa:6196%09red/hsa:8503%09red
Cytokine-cytokine receptor interaction	hsa04060	0.263	0.647	CXCL12|1.2483305489;IL3RA|1.2483305489;CCL23|1.28342589756;VEGFC|1.28342589756;FLT4|1.34723357687;CCL14|1.77768536233	6	265	115	7057	http://www.kegg.jp/kegg-bin/show_pathway?hsa04060/hsa:6387%09red/hsa:3563%09red/hsa:6368%09red/hsa:7424%09red/hsa:2324%09red/hsa:6358%09red
TNF signaling pathway	hsa04668	0.266	0.647	VEGFC|1.28342589756;MAPK10|1.34723357687;PIK3R3|1.64718203454	3	110	115	7057	http://www.kegg.jp/kegg-bin/show_pathway?hsa04668/hsa:7424%09red/hsa:5602%09red/hsa:8503%09red
Colorectal cancer	hsa05210	0.268	0.647	MAPK10|1.34723357687;PIK3R3|1.64718203454	2	62	115	7057	http://www.kegg.jp/kegg-bin/show_pathway?hsa05210/hsa:5602%09red/hsa:8503%09red
Glycosaminoglycan degradation	hsa00531	0.268	0.647	NAGLU|1.38510946811	1	19	115	7057	http://www.kegg.jp/kegg-bin/show_pathway?hsa00531/hsa:4669%09red
Synaptic vesicle cycle	hsa04721	0.274	0.647	VAMP2|1.28342589756;NAPA|1.31950791077	2	63	115	7057	http://www.kegg.jp/kegg-bin/show_pathway?hsa04721/hsa:6844%09red/hsa:8775%09red
Serotonergic synapse	hsa04726	0.275	0.647	CACNA1C|1.28342589756;RAPGEF3|1.45397251732;GNG11|1.72907446262	3	112	115	7057	http://www.kegg.jp/kegg-bin/show_pathway?hsa04726/hsa:775%09red/hsa:10411%09red/hsa:2791%09red
Longevity regulating pathway - multiple species	hsa04213	0.28	0.65	ADCY4|1.41421356237;PIK3R3|1.64718203454	2	64	115	7057	http://www.kegg.jp/kegg-bin/show_pathway?hsa04213/hsa:196883%09red/hsa:8503%09red
Glutamatergic synapse	hsa04724	0.284	0.651	CACNA1C|1.28342589756;ADCY4|1.41421356237;GNG11|1.72907446262	3	114	115	7057	http://www.kegg.jp/kegg-bin/show_pathway?hsa04724/hsa:775%09red/hsa:196883%09red/hsa:2791%09red
Pancreatic cancer	hsa05212	0.292	0.661	MAPK10|1.34723357687;PIK3R3|1.64718203454	2	66	115	7057	http://www.kegg.jp/kegg-bin/show_pathway?hsa05212/hsa:5602%09red/hsa:8503%09red
Renal cell carcinoma	hsa05211	0.298	0.667	EPAS1|1.47426921729;PIK3R3|1.64718203454	2	67	115	7057	http://www.kegg.jp/kegg-bin/show_pathway?hsa05211/hsa:2034%09red/hsa:8503%09red
Fc epsilon RI signaling pathway	hsa04664	0.304	0.672	MAPK10|1.34723357687;PIK3R3|1.64718203454	2	68	115	7057	http://www.kegg.jp/kegg-bin/show_pathway?hsa04664/hsa:5602%09red/hsa:8503%09red
RIG-I-like receptor signaling pathway	hsa04622	0.316	0.69	TMEM173|1.23970769994;MAPK10|1.34723357687	2	70	115	7057	http://www.kegg.jp/kegg-bin/show_pathway?hsa04622/hsa:340061%09red/hsa:5602%09red
Inositol phosphate metabolism	hsa00562	0.323	0.691	ITPKB|1.41421356237;INPP5K|1.59107296751	2	71	115	7057	http://www.kegg.jp/kegg-bin/show_pathway?hsa00562/hsa:3707%09red/hsa:51763%09red
PPAR signaling pathway	hsa03320	0.329	0.691	ANGPTL4|1.31039340386;FABP4|1.65863909163	2	72	115	7057	http://www.kegg.jp/kegg-bin/show_pathway?hsa03320/hsa:51129%09red/hsa:2167%09red
Prolactin signaling pathway	hsa04917	0.329	0.691	MAPK10|1.34723357687;PIK3R3|1.64718203454	2	72	115	7057	http://www.kegg.jp/kegg-bin/show_pathway?hsa04917/hsa:5602%09red/hsa:8503%09red
Fatty acid elongation	hsa00062	0.337	0.694	MECR|1.27456062732	1	25	115	7057	http://www.kegg.jp/kegg-bin/show_pathway?hsa00062/hsa:51102%09red
Transcriptional misregulation in cancer	hsa05202	0.337	0.694	ERG|1.23970769994;MEF2C|1.28342589756;LMO2|1.29235283064;LYL1|1.39474366635	4	180	115	7057	http://www.kegg.jp/kegg-bin/show_pathway?hsa05202/hsa:2078%09red/hsa:4208%09red/hsa:4005%09red/hsa:4066%09red
Dopaminergic synapse	hsa04728	0.356	0.72	CACNA1C|1.28342589756;MAPK10|1.34723357687;GNG11|1.72907446262	3	130	115	7057	http://www.kegg.jp/kegg-bin/show_pathway?hsa04728/hsa:775%09red/hsa:5602%09red/hsa:2791%09red
Bacterial invasion of epithelial cells	hsa05100	0.364	0.72	ARHGAP10|1.23970769994;PIK3R3|1.64718203454	2	78	115	7057	http://www.kegg.jp/kegg-bin/show_pathway?hsa05100/hsa:79658%09red/hsa:8503%09red
Osteoclast differentiation	hsa04380	0.365	0.72	LILRB5|1.31950791077;MAPK10|1.34723357687;PIK3R3|1.64718203454	3	132	115	7057	http://www.kegg.jp/kegg-bin/show_pathway?hsa04380/hsa:10990%09red/hsa:5602%09red/hsa:8503%09red
Dorso-ventral axis formation	hsa04320	0.369	0.72	NOTCH4|1.28342589756	1	28	115	7057	http://www.kegg.jp/kegg-bin/show_pathway?hsa04320/hsa:4855%09red
Complement and coagulation cascades	hsa04610	0.37	0.72	CD59|1.28342589756;F2RL3|1.30134185544	2	79	115	7057	http://www.kegg.jp/kegg-bin/show_pathway?hsa04610/hsa:966%09red/hsa:9002%09red
FoxO signaling pathway	hsa04068	0.374	0.72	MAPK10|1.34723357687;KLF2|1.38510946811;PIK3R3|1.64718203454	3	134	115	7057	http://www.kegg.jp/kegg-bin/show_pathway?hsa04068/hsa:5602%09red/hsa:10365%09red/hsa:8503%09red
Hippo signaling pathway -multiple species	hsa04392	0.38	0.723	WTIP|1.59107296751	1	29	115	7057	http://www.kegg.jp/kegg-bin/show_pathway?hsa04392/hsa:126374%09red
beta-Alanine metabolism	hsa00410	0.4	0.753	AOC3|1.31039340386	1	31	115	7057	http://www.kegg.jp/kegg-bin/show_pathway?hsa00410/hsa:8639%09red
Wnt signaling pathway	hsa04310	0.414	0.753	SOX17|1.23970769994;PRICKLE1|1.25701337452;MAPK10|1.34723357687	3	143	115	7057	http://www.kegg.jp/kegg-bin/show_pathway?hsa04310/hsa:64321%09red/hsa:144165%09red/hsa:5602%09red
Apoptosis - multiple species	hsa04215	0.419	0.753	MAPK10|1.34723357687	1	33	115	7057	http://www.kegg.jp/kegg-bin/show_pathway?hsa04215/hsa:5602%09red
Gap junction	hsa04540	0.422	0.753	ADCY4|1.41421356237;GUCY1A2|1.43395524802	2	88	115	7057	http://www.kegg.jp/kegg-bin/show_pathway?hsa04540/hsa:196883%09red/hsa:2977%09red
ErbB signaling pathway	hsa04012	0.422	0.753	MAPK10|1.34723357687;PIK3R3|1.64718203454	2	88	115	7057	http://www.kegg.jp/kegg-bin/show_pathway?hsa04012/hsa:5602%09red/hsa:8503%09red
Epstein-Barr virus infection	hsa05169	0.427	0.753	VIM|1.25701337452;MAPK10|1.34723357687;PIK3R3|1.64718203454;HSPB2|1.87904549843	4	204	115	7057	http://www.kegg.jp/kegg-bin/show_pathway?hsa05169/hsa:7431%09red/hsa:5602%09red/hsa:8503%09red/hsa:3316%09red
Prostate cancer	hsa05215	0.428	0.753	GSTP1|1.63580411712;PIK3R3|1.64718203454	2	89	115	7057	http://www.kegg.jp/kegg-bin/show_pathway?hsa05215/hsa:2950%09red/hsa:8503%09red
SNARE interactions in vesicular transport	hsa04130	0.429	0.753	VAMP2|1.28342589756	1	34	115	7057	http://www.kegg.jp/kegg-bin/show_pathway?hsa04130/hsa:6844%09red
Tyrosine metabolism	hsa00350	0.438	0.762	AOC3|1.31039340386	1	35	115	7057	http://www.kegg.jp/kegg-bin/show_pathway?hsa00350/hsa:8639%09red
Longevity regulating pathway	hsa04211	0.455	0.785	ADCY4|1.41421356237;PIK3R3|1.64718203454	2	94	115	7057	http://www.kegg.jp/kegg-bin/show_pathway?hsa04211/hsa:196883%09red/hsa:8503%09red
Pancreatic secretion	hsa04972	0.466	0.787	ATP2A3|1.25701337452;ADCY4|1.41421356237	2	96	115	7057	http://www.kegg.jp/kegg-bin/show_pathway?hsa04972/hsa:489%09red/hsa:196883%09red
Aldosterone-regulated sodium reabsorption	hsa04960	0.474	0.787	PIK3R3|1.64718203454	1	39	115	7057	http://www.kegg.jp/kegg-bin/show_pathway?hsa04960/hsa:8503%09red
Jak-STAT signaling pathway	hsa04630	0.478	0.787	SPRY1|1.23970769994;IL3RA|1.2483305489;PIK3R3|1.64718203454	3	158	115	7057	http://www.kegg.jp/kegg-bin/show_pathway?hsa04630/hsa:10252%09red/hsa:3563%09red/hsa:8503%09red
Estrogen signaling pathway	hsa04915	0.482	0.787	ADCY4|1.41421356237;PIK3R3|1.64718203454	2	99	115	7057	http://www.kegg.jp/kegg-bin/show_pathway?hsa04915/hsa:196883%09red/hsa:8503%09red
Glycine, serine and threonine metabolism	hsa00260	0.483	0.787	AOC3|1.31039340386	1	40	115	7057	http://www.kegg.jp/kegg-bin/show_pathway?hsa00260/hsa:8639%09red
Tryptophan metabolism	hsa00380	0.483	0.787	INMT|1.40444487574	1	40	115	7057	http://www.kegg.jp/kegg-bin/show_pathway?hsa00380/hsa:11185%09red
Amoebiasis	hsa05146	0.488	0.788	GNA14|1.33792755479;PIK3R3|1.64718203454	2	100	115	7057	http://www.kegg.jp/kegg-bin/show_pathway?hsa05146/hsa:9630%09red/hsa:8503%09red
Choline metabolism in cancer	hsa05231	0.493	0.79	MAPK10|1.34723357687;PIK3R3|1.64718203454	2	101	115	7057	http://www.kegg.jp/kegg-bin/show_pathway?hsa05231/hsa:5602%09red/hsa:8503%09red
Porphyrin and chlorophyll metabolism	hsa00860	0.499	0.793	HEPH|1.37554181814	1	42	115	7057	http://www.kegg.jp/kegg-bin/show_pathway?hsa00860/hsa:9843%09red
Toll-like receptor signaling pathway	hsa04620	0.519	0.816	MAPK10|1.34723357687;PIK3R3|1.64718203454	2	106	115	7057	http://www.kegg.jp/kegg-bin/show_pathway?hsa04620/hsa:5602%09red/hsa:8503%09red
Carbohydrate digestion and absorption	hsa04973	0.532	0.829	PIK3R3|1.64718203454	1	46	115	7057	http://www.kegg.jp/kegg-bin/show_pathway?hsa04973/hsa:8503%09red
Hedgehog signaling pathway	hsa04340	0.539	0.834	BOC|1.49484924863	1	47	115	7057	http://www.kegg.jp/kegg-bin/show_pathway?hsa04340/hsa:91653%09red
Fatty acid metabolism	hsa01212	0.547	0.839	MECR|1.27456062732	1	48	115	7057	http://www.kegg.jp/kegg-bin/show_pathway?hsa01212/hsa:51102%09red
N-Glycan biosynthesis	hsa00510	0.554	0.84	MAN1C1|1.23970769994	1	49	115	7057	http://www.kegg.jp/kegg-bin/show_pathway?hsa00510/hsa:57134%09red
Intestinal immune network for IgA production	hsa04672	0.561	0.84	CXCL12|1.2483305489	1	50	115	7057	http://www.kegg.jp/kegg-bin/show_pathway?hsa04672/hsa:6387%09red
Ovarian steroidogenesis	hsa04913	0.561	0.84	ADCY4|1.41421356237	1	50	115	7057	http://www.kegg.jp/kegg-bin/show_pathway?hsa04913/hsa:196883%09red
Endometrial cancer	hsa05213	0.576	0.842	PIK3R3|1.64718203454	1	52	115	7057	http://www.kegg.jp/kegg-bin/show_pathway?hsa05213/hsa:8503%09red
Mineral absorption	hsa04978	0.576	0.842	HEPH|1.37554181814	1	52	115	7057	http://www.kegg.jp/kegg-bin/show_pathway?hsa04978/hsa:9843%09red
Thyroid hormone signaling pathway	hsa04919	0.577	0.842	NOTCH4|1.28342589756;PIK3R3|1.64718203454	2	118	115	7057	http://www.kegg.jp/kegg-bin/show_pathway?hsa04919/hsa:4855%09red/hsa:8503%09red
Toxoplasmosis	hsa05145	0.582	0.842	MAPK10|1.34723357687;PIK3R3|1.64718203454	2	119	115	7057	http://www.kegg.jp/kegg-bin/show_pathway?hsa05145/hsa:5602%09red/hsa:8503%09red
Sphingolipid signaling pathway	hsa04071	0.591	0.842	MAPK10|1.34723357687;PIK3R3|1.64718203454	2	121	115	7057	http://www.kegg.jp/kegg-bin/show_pathway?hsa04071/hsa:5602%09red/hsa:8503%09red
Oocyte meiosis	hsa04114	0.6	0.842	RPS6KA2|1.23114441334;ADCY4|1.41421356237	2	123	115	7057	http://www.kegg.jp/kegg-bin/show_pathway?hsa04114/hsa:6196%09red/hsa:196883%09red
Non-small cell lung cancer	hsa05223	0.603	0.842	PIK3R3|1.64718203454	1	56	115	7057	http://www.kegg.jp/kegg-bin/show_pathway?hsa05223/hsa:8503%09red
NOD-like receptor signaling pathway	hsa04621	0.609	0.842	MAPK10|1.34723357687	1	57	115	7057	http://www.kegg.jp/kegg-bin/show_pathway?hsa04621/hsa:5602%09red
Starch and sucrose metabolism	hsa00500	0.609	0.842	PYGM|1.84037530125	1	57	115	7057	http://www.kegg.jp/kegg-bin/show_pathway?hsa00500/hsa:5837%09red
Acute myeloid leukemia	hsa05221	0.609	0.842	PIK3R3|1.64718203454	1	57	115	7057	http://www.kegg.jp/kegg-bin/show_pathway?hsa05221/hsa:8503%09red
Long-term depression	hsa04730	0.628	0.845	GUCY1A2|1.43395524802	1	60	115	7057	http://www.kegg.jp/kegg-bin/show_pathway?hsa04730/hsa:2977%09red
VEGF signaling pathway	hsa04370	0.635	0.845	PIK3R3|1.64718203454	1	61	115	7057	http://www.kegg.jp/kegg-bin/show_pathway?hsa04370/hsa:8503%09red
Hepatitis C	hsa05160	0.643	0.845	MAPK10|1.34723357687;PIK3R3|1.64718203454	2	133	115	7057	http://www.kegg.jp/kegg-bin/show_pathway?hsa05160/hsa:5602%09red/hsa:8503%09red
Natural killer cell mediated cytotoxicity	hsa04650	0.651	0.845	ICAM2|1.28342589756;PIK3R3|1.64718203454	2	135	115	7057	http://www.kegg.jp/kegg-bin/show_pathway?hsa04650/hsa:3384%09red/hsa:8503%09red
Cytosolic DNA-sensing pathway	hsa04623	0.652	0.845	TMEM173|1.23970769994	1	64	115	7057	http://www.kegg.jp/kegg-bin/show_pathway?hsa04623/hsa:340061%09red
Metabolic pathways	hsa01100	0.654	0.845	P4HA3|1.23114441334;ALDH4A1|1.23970769994;MAN1C1|1.23970769994;NDUFB8|1.27456062732;MECR|1.27456062732;AOC3|1.31039340386;RIMKLB|1.33792755479;LTC4S|1.33792755479;NDUFB1|1.36604025675;GALNT13|1.38510946811;NAGLU|1.38510946811;COX4I1|1.40444487574;COX4I2|1.40444487574;ITPKB|1.41421356237;PTGDS|1.53687518129;GALNT16|1.53687518129;INPP5K|1.59107296751;GGT5|1.71713087288;PYGM|1.84037530125	19	1239	115	7057	http://www.kegg.jp/kegg-bin/show_pathway?hsa01100/hsa:283208%09red/hsa:8659%09red/hsa:57134%09red/hsa:4714%09red/hsa:51102%09red/hsa:8639%09red/hsa:57494%09red/hsa:4056%09red/hsa:4707%09red/hsa:114805%09red/hsa:4669%09red/hsa:1327%09red/hsa:84701%09red/hsa:3707%09red/hsa:5730%09red/hsa:57452%09red/hsa:51763%09red/hsa:2687%09red/hsa:5837%09red
Glioma	hsa05214	0.658	0.845	PIK3R3|1.64718203454	1	65	115	7057	http://www.kegg.jp/kegg-bin/show_pathway?hsa05214/hsa:8503%09red
Shigellosis	hsa05131	0.658	0.845	MAPK10|1.34723357687	1	65	115	7057	http://www.kegg.jp/kegg-bin/show_pathway?hsa05131/hsa:5602%09red
Amphetamine addiction	hsa05031	0.669	0.845	CACNA1C|1.28342589756	1	67	115	7057	http://www.kegg.jp/kegg-bin/show_pathway?hsa05031/hsa:775%09red
Central carbon metabolism in cancer	hsa05230	0.669	0.845	PIK3R3|1.64718203454	1	67	115	7057	http://www.kegg.jp/kegg-bin/show_pathway?hsa05230/hsa:8503%09red
Epithelial cell signaling in Helicobacter pylori infection	hsa05120	0.675	0.845	MAPK10|1.34723357687	1	68	115	7057	http://www.kegg.jp/kegg-bin/show_pathway?hsa05120/hsa:5602%09red
Signaling pathways regulating pluripotency of stem cells	hsa04550	0.678	0.845	ID3|1.25701337452;PIK3R3|1.64718203454	2	142	115	7057	http://www.kegg.jp/kegg-bin/show_pathway?hsa04550/hsa:3399%09red/hsa:8503%09red
Adipocytokine signaling pathway	hsa04920	0.685	0.845	MAPK10|1.34723357687	1	70	115	7057	http://www.kegg.jp/kegg-bin/show_pathway?hsa04920/hsa:5602%09red
Bile secretion	hsa04976	0.69	0.845	ADCY4|1.41421356237	1	71	115	7057	http://www.kegg.jp/kegg-bin/show_pathway?hsa04976/hsa:196883%09red
Thyroid hormone synthesis	hsa04918	0.69	0.845	ADCY4|1.41421356237	1	71	115	7057	http://www.kegg.jp/kegg-bin/show_pathway?hsa04918/hsa:196883%09red
Melanoma	hsa05218	0.69	0.845	PIK3R3|1.64718203454	1	71	115	7057	http://www.kegg.jp/kegg-bin/show_pathway?hsa05218/hsa:8503%09red
Hepatitis B	hsa05161	0.693	0.845	MAPK10|1.34723357687;PIK3R3|1.64718203454	2	146	115	7057	http://www.kegg.jp/kegg-bin/show_pathway?hsa05161/hsa:5602%09red/hsa:8503%09red
B cell receptor signaling pathway	hsa04662	0.7	0.845	PIK3R3|1.64718203454	1	73	115	7057	http://www.kegg.jp/kegg-bin/show_pathway?hsa04662/hsa:8503%09red
Chronic myeloid leukemia	hsa05220	0.7	0.845	PIK3R3|1.64718203454	1	73	115	7057	http://www.kegg.jp/kegg-bin/show_pathway?hsa05220/hsa:8503%09red
Gastric acid secretion	hsa04971	0.705	0.846	ADCY4|1.41421356237	1	74	115	7057	http://www.kegg.jp/kegg-bin/show_pathway?hsa04971/hsa:196883%09red
Pertussis	hsa05133	0.71	0.846	MAPK10|1.34723357687	1	75	115	7057	http://www.kegg.jp/kegg-bin/show_pathway?hsa05133/hsa:5602%09red
MicroRNAs in cancer	hsa05206	0.72	0.852	VIM|1.25701337452;NOTCH4|1.28342589756;TNXB|1.28342589756;ZFPM2|1.29235283064	4	297	115	7057	http://www.kegg.jp/kegg-bin/show_pathway?hsa05206/hsa:7431%09red/hsa:4855%09red/hsa:7148%09red/hsa:23414%09red
TGF-beta signaling pathway	hsa04350	0.751	0.875	ID3|1.25701337452	1	84	115	7057	http://www.kegg.jp/kegg-bin/show_pathway?hsa04350/hsa:3399%09red
Protein processing in endoplasmic reticulum	hsa04141	0.758	0.875	MAN1C1|1.23970769994;MAPK10|1.34723357687	2	166	115	7057	http://www.kegg.jp/kegg-bin/show_pathway?hsa04141/hsa:57134%09red/hsa:5602%09red
Salmonella infection	hsa05132	0.759	0.875	MAPK10|1.34723357687	1	86	115	7057	http://www.kegg.jp/kegg-bin/show_pathway?hsa05132/hsa:5602%09red
Small cell lung cancer	hsa05222	0.759	0.875	PIK3R3|1.64718203454	1	86	115	7057	http://www.kegg.jp/kegg-bin/show_pathway?hsa05222/hsa:8503%09red
Rheumatoid arthritis	hsa05323	0.778	0.882	CXCL12|1.2483305489	1	91	115	7057	http://www.kegg.jp/kegg-bin/show_pathway?hsa05323/hsa:6387%09red
Fc gamma R-mediated phagocytosis	hsa04666	0.785	0.882	PIK3R3|1.64718203454	1	93	115	7057	http://www.kegg.jp/kegg-bin/show_pathway?hsa04666/hsa:8503%09red
NF-kappa B signaling pathway	hsa04064	0.785	0.882	CXCL12|1.2483305489	1	93	115	7057	http://www.kegg.jp/kegg-bin/show_pathway?hsa04064/hsa:6387%09red
Influenza A	hsa05164	0.787	0.882	MAPK10|1.34723357687;PIK3R3|1.64718203454	2	176	115	7057	http://www.kegg.jp/kegg-bin/show_pathway?hsa05164/hsa:5602%09red/hsa:8503%09red
Glycerophospholipid metabolism	hsa00564	0.792	0.882	PNPLA7|1.45397251732	1	95	115	7057	http://www.kegg.jp/kegg-bin/show_pathway?hsa00564/hsa:375775%09red
Alcoholism	hsa05034	0.794	0.882	NTRK2|1.48452357063;GNG11|1.72907446262	2	179	115	7057	http://www.kegg.jp/kegg-bin/show_pathway?hsa05034/hsa:4915%09red/hsa:2791%09red
Melanogenesis	hsa04916	0.809	0.887	ADCY4|1.41421356237	1	100	115	7057	http://www.kegg.jp/kegg-bin/show_pathway?hsa04916/hsa:196883%09red
Herpes simplex infection	hsa05168	0.812	0.887	CFP|1.25701337452;MAPK10|1.34723357687	2	186	115	7057	http://www.kegg.jp/kegg-bin/show_pathway?hsa05168/hsa:5199%09red/hsa:5602%09red
Glucagon signaling pathway	hsa04922	0.815	0.887	PYGM|1.84037530125	1	102	115	7057	http://www.kegg.jp/kegg-bin/show_pathway?hsa04922/hsa:5837%09red
HIF-1 signaling pathway	hsa04066	0.818	0.887	PIK3R3|1.64718203454	1	103	115	7057	http://www.kegg.jp/kegg-bin/show_pathway?hsa04066/hsa:8503%09red
T cell receptor signaling pathway	hsa04660	0.824	0.888	PIK3R3|1.64718203454	1	105	115	7057	http://www.kegg.jp/kegg-bin/show_pathway?hsa04660/hsa:8503%09red
Proteoglycans in cancer	hsa05205	0.853	0.913	PIK3R3|1.64718203454;HSPB2|1.87904549843	2	205	115	7057	http://www.kegg.jp/kegg-bin/show_pathway?hsa05205/hsa:8503%09red/hsa:3316%09red
Lysosome	hsa04142	0.87	0.92	NAGLU|1.38510946811	1	123	115	7057	http://www.kegg.jp/kegg-bin/show_pathway?hsa04142/hsa:4669%09red
Regulation of actin cytoskeleton	hsa04810	0.871	0.92	PIK3R3|1.64718203454;MYL9|1.84037530125	2	215	115	7057	http://www.kegg.jp/kegg-bin/show_pathway?hsa04810/hsa:8503%09red/hsa:10398%09red
AMPK signaling pathway	hsa04152	0.874	0.92	PIK3R3|1.64718203454	1	125	115	7057	http://www.kegg.jp/kegg-bin/show_pathway?hsa04152/hsa:8503%09red
Measles	hsa05162	0.895	0.937	PIK3R3|1.64718203454	1	136	115	7057	http://www.kegg.jp/kegg-bin/show_pathway?hsa05162/hsa:8503%09red
Tight junction	hsa04530	0.9	0.937	MYL9|1.84037530125	1	139	115	7057	http://www.kegg.jp/kegg-bin/show_pathway?hsa04530/hsa:10398%09red
Hippo signaling pathway	hsa04390	0.923	0.95	WTIP|1.59107296751	1	154	115	7057	http://www.kegg.jp/kegg-bin/show_pathway?hsa04390/hsa:126374%09red
Phagosome	hsa04145	0.924	0.95	COLEC11|1.23114441334	1	155	115	7057	http://www.kegg.jp/kegg-bin/show_pathway?hsa04145/hsa:78989%09red
HTLV-I infection	hsa05166	0.929	0.95	ADCY4|1.41421356237;PIK3R3|1.64718203454	2	259	115	7057	http://www.kegg.jp/kegg-bin/show_pathway?hsa05166/hsa:196883%09red/hsa:8503%09red
Tuberculosis	hsa05152	0.949	0.965	MAPK10|1.34723357687	1	179	115	7057	http://www.kegg.jp/kegg-bin/show_pathway?hsa05152/hsa:5602%09red
Viral carcinogenesis	hsa05203	0.967	0.977	PIK3R3|1.64718203454	1	205	115	7057	http://www.kegg.jp/kegg-bin/show_pathway?hsa05203/hsa:8503%09red
Olfactory transduction	hsa04740	0.971	0.977	PDE1A|1.26575659397;PDE2A|1.45397251732;PDE1B|1.63580411712	3	420	115	7057	http://www.kegg.jp/kegg-bin/show_pathway?hsa04740/hsa:5136%09red/hsa:5138%09red/hsa:5153%09red
Endocytosis	hsa04144	0.987	0.987	EHD2|1.51571656651	1	260	115	7057	http://www.kegg.jp/kegg-bin/show_pathway?hsa04144/hsa:30846%09red
